# Supplementary material for: Genome-wide analysis of the HSP20 gene family and its response to heat and drought stress in Coix (Coix lacryma-jobi L.)
Source: BMC Genomics. 2023 Aug 24;24:478. doi: 10.1186/s12864-023-09580-2 (PMC10464217; doi:10.1186/s12864-023-09580-2)
Supplement: Supplementary file 1 — Additional file 1: Supplementary Table S1. GO Enrichment of ClHSP20s. [file 12864_2023_9580_MOESM1_ESM.xlsx]

## Sheet: Supplemnental Table S1_ClHSP20_
Supplementary Table S1. GO Enrichment of ClHSP20s
Class	GO_Name	GO_ID	GO_Level	P_value	EnrichmentScore	HitsGenesCountsInSelectedSet	HitsGenesCountsInBackground	AllGenesCountsInSelectedSet	AllGenesCountsInBackground	GenesOfSelectedSetInGOterm	corrected p-value(BH method)
Biological process	response to heat	GO:0009408	5	3.33e-16	39.2086	12	370	15	18134	Cl028061_T2,Cl027824_T1,Cl016300_T1,Cl001241_T1,Cl017461_T1,Cl017649_T1,Cl001129_T1,Cl023438_T1,Cl001127_T1,Cl016305_T1,Cl016303_T1,Cl007630_T1,	4.23e-14
Biological process	response to temperature stimulus	GO:0009266	4	5.22e-14	16.752	12	866	15	18134	Cl028061_T2,Cl027824_T1,Cl016300_T1,Cl001241_T1,Cl017461_T1,Cl017649_T1,Cl001129_T1,Cl023438_T1,Cl001127_T1,Cl016305_T1,Cl016303_T1,Cl007630_T1,	3.31e-12
Biological process	response to ethanol	GO:0045471	6	4.57e-09	725.36	3	5	15	18134	Cl001241_T1,Cl001129_T1,Cl023438_T1,	1.94e-07
Biological process	response to abiotic stimulus	GO:0009628	3	2.01e-07	4.604	12	3151	15	18134	Cl028061_T2,Cl027824_T1,Cl016300_T1,Cl001241_T1,Cl017461_T1,Cl017649_T1,Cl001129_T1,Cl023438_T1,Cl001127_T1,Cl016305_T1,Cl016303_T1,Cl007630_T1,	5.11e-06
Biological process	response to copper ion	GO:0046688	6	1.66e-07	259.057	3	14	15	18134	Cl001241_T1,Cl001129_T1,Cl023438_T1,	5.26e-06
Biological process	response to reactive oxygen species	GO:0000302	5	1.84e-06	22.4709	5	269	15	18134	Cl027824_T1,Cl001241_T1,Cl001129_T1,Cl023438_T1,Cl001127_T1,	3.9e-05
Biological process	response to arsenic-containing substance	GO:0046685	4	2.95e-06	103.623	3	35	15	18134	Cl001241_T1,Cl001129_T1,Cl023438_T1,	5.35e-05
Biological process	response to hydrogen peroxide	GO:0042542	6	3.99e-06	35.2973	4	137	15	18134	Cl001241_T1,Cl001129_T1,Cl023438_T1,Cl001127_T1,	6.33e-05
Biological process	response to stress	GO:0006950	3	1.19e-05	3.20814	12	4522	15	18134	Cl028061_T2,Cl027824_T1,Cl016300_T1,Cl001241_T1,Cl017461_T1,Cl017649_T1,Cl001129_T1,Cl023438_T1,Cl001127_T1,Cl016305_T1,Cl016303_T1,Cl007630_T1,	0.000168
Biological process	response to cadmium ion	GO:0046686	6	3.1e-05	12.5669	5	481	15	18134	Cl028061_T2,Cl001241_T1,Cl017649_T1,Cl001129_T1,Cl023438_T1,	0.000394
Biological process	response to oxidative stress	GO:0006979	4	6.19e-05	10.8717	5	556	15	18134	Cl027824_T1,Cl001241_T1,Cl001129_T1,Cl023438_T1,Cl001127_T1,	0.000715
Biological process	response to metal ion	GO:0010038	5	0.000178	8.69736	5	695	15	18134	Cl028061_T2,Cl001241_T1,Cl017649_T1,Cl001129_T1,Cl023438_T1,	0.00188024
Biological process	response to toxic substance	GO:0009636	4	0.000337	11.3249	4	427	15	18134	Cl001241_T1,Cl001129_T1,Cl023438_T1,Cl001127_T1,	0.00328918
Biological process	protein complex oligomerization	GO:0051259	7	0.000382	20.4904	3	177	15	18134	Cl016300_T1,Cl016303_T1,Cl016301_T1,	0.00346137
Biological process	response to antibiotic	GO:0046677	4	0.000432	10.6047	4	456	15	18134	Cl001241_T1,Cl001129_T1,Cl023438_T1,Cl001127_T1,	0.00365844
Biological process	response to inorganic substance	GO:0010035	4	0.000649	5.0583	6	1434	15	18134	Cl028061_T2,Cl001241_T1,Cl017649_T1,Cl001129_T1,Cl023438_T1,Cl001127_T1,	0.00514868
Biological process	response to stimulus	GO:0050896	2	0.00140642	1.88579	13	8334	15	18134	Cl028061_T2,Cl003628_T1,Cl027824_T1,Cl016300_T1,Cl001241_T1,Cl017461_T1,Cl017649_T1,Cl001129_T1,Cl023438_T1,Cl001127_T1,Cl016305_T1,Cl016303_T1,Cl007630_T1,	0.0105068
Biological process	transport of virus in host, tissue to tissue	GO:0046741	8	0.00577683	172.705	1	7	15	18134	Cl003628_T1,	0.0407588
Biological process	obsolete movement in other organism involved in symbiotic interaction	GO:0051814	0	0.00824307	120.893	1	10	15	18134	Cl003628_T1,	0.0550984
Biological process	transport of virus in multicellular host	GO:0046739	7	0.00824307	120.893	1	10	15	18134	Cl003628_T1,	0.0550984
Cellular Component	plastid nucleoid	GO:0042646	6	0.0101254	98.3936	1	47	4	18498	Cl001127_T1,	0.0830284
Cellular Component	nucleoid	GO:0009295	3	0.0133407	74.5887	1	62	4	18498	Cl001127_T1,	0.0911613
Cellular Component	peroxisomal matrix	GO:0005782	7	0.00711741	140.136	1	33	4	18498	Cl027824_T1,	0.0972713
Cellular Component	microbody lumen	GO:0031907	6	0.00711741	140.136	1	33	4	18498	Cl027824_T1,	0.0972713
Cellular Component	obsolete microbody part	GO:0044438	0	0.0193215	51.3833	1	90	4	18498	Cl027824_T1,	0.113169
Cellular Component	obsolete peroxisomal part	GO:0044439	0	0.0193215	51.3833	1	90	4	18498	Cl027824_T1,	0.113169
Molecular Function	RNA polymerase II transcription regulatory region sequence-specific DNA binding	GO:0000977	9	0.0137582	72.4352	1	108	2	15646	Cl018009_T1,	0.0871355
Molecular Function	protein self-association	GO:0043621	4	0.0212341	46.8443	1	167	2	15646	Cl001127_T1,	0.100862
Molecular Function	DNA-binding transcription factor activity, RNA polymerase II-specific	GO:0000981	4	0.0285554	34.7689	1	225	2	15646	Cl018009_T1,	0.108511
