# Supplementary material for: Genome-wide analysis of the HSP20 gene family and its response to heat and drought stress in Coix (Coix lacryma-jobi L.)
Source: BMC Genomics. 2023 Aug 24;24:478. doi: 10.1186/s12864-023-09580-2 (PMC10464217; doi:10.1186/s12864-023-09580-2)
Supplement: Supplementary file 2 — Additional file 2: Supplementary Table S2. KEGG Enrichment of ClHSP20s. [file 12864_2023_9580_MOESM2_ESM.xlsx]

## Sheet: Supplemental Table S2
Supplementary Table S2. KEGG Enrichment of ClHSP20s
Term Name	MainClass	GeneHitsInSelectedSet	AllGenesInSelectedSet	GeneHitsInBackground	AllGenesInBackground	p-value	enrichFactor	GeneListInSelectedSets	corrected p-value(BH method)
B 09123 Folding, sorting and degradation	A09120 Genetic Information Processing	18	18	1363	22769	2.22e-16	16.7051	[Cl001129_T1, Cl035644_T1, Cl023438_T1, Cl001127_T1, Cl028061_T2, Cl023439_T1, Cl029676_T1, Cl016305_T1, Cl027824_T1, Cl016303_T1, Cl016301_T1, Cl016300_T1, Cl001241_T1, Cl004749_T1, Cl007630_T1, Cl017461_T1, Cl021459_T1, Cl017649_T1]	1.33e-15
04141 Protein processing in endoplasmic reticulum	A09120 Genetic Information Processing	18	18	458	22769	2.22e-16	49.714	[Cl001129_T1, Cl035644_T1, Cl023438_T1, Cl001127_T1, Cl028061_T2, Cl023439_T1, Cl029676_T1, Cl016305_T1, Cl027824_T1, Cl016303_T1, Cl016301_T1, Cl016300_T1, Cl001241_T1, Cl004749_T1, Cl007630_T1, Cl017461_T1, Cl021459_T1, Cl017649_T1]	1.33e-15
03110 Chaperones and folding catalysts	A09180 Brite Hierarchies	18	18	601	22769	3.33e-16	37.8852	[Cl001129_T1, Cl035644_T1, Cl023438_T1, Cl001127_T1, Cl028061_T2, Cl023439_T1, Cl029676_T1, Cl016305_T1, Cl027824_T1, Cl016303_T1, Cl016301_T1, Cl016300_T1, Cl001241_T1, Cl004749_T1, Cl007630_T1, Cl017461_T1, Cl021459_T1, Cl017649_T1]	6.66e-16
A09120 Genetic Information Processing	A09120 Genetic Information Processing	18	18	3739	22769	7.55e-15	6.0896	[Cl001129_T1, Cl035644_T1, Cl023438_T1, Cl001127_T1, Cl028061_T2, Cl023439_T1, Cl029676_T1, Cl016305_T1, Cl027824_T1, Cl016303_T1, Cl016301_T1, Cl016300_T1, Cl001241_T1, Cl004749_T1, Cl007630_T1, Cl017461_T1, Cl021459_T1, Cl017649_T1]	1.13e-14
B 09182 Protein families: genetic information processing	A09180 Brite Hierarchies	18	18	11382	22769	3.77e-06	2.00044	[Cl001129_T1, Cl035644_T1, Cl023438_T1, Cl001127_T1, Cl028061_T2, Cl023439_T1, Cl029676_T1, Cl016305_T1, Cl027824_T1, Cl016303_T1, Cl016301_T1, Cl016300_T1, Cl001241_T1, Cl004749_T1, Cl007630_T1, Cl017461_T1, Cl021459_T1, Cl017649_T1]	4.53e-06
A09180 Brite Hierarchies	A09180 Brite Hierarchies	18	18	17083	22769	0.00566228	1.33285	[Cl001129_T1, Cl035644_T1, Cl023438_T1, Cl001127_T1, Cl028061_T2, Cl023439_T1, Cl029676_T1, Cl016305_T1, Cl027824_T1, Cl016303_T1, Cl016301_T1, Cl016300_T1, Cl001241_T1, Cl004749_T1, Cl007630_T1, Cl017461_T1, Cl021459_T1, Cl017649_T1]	0.00566228
