# Supplementary material for: Genome-wide analysis of the HSP20 gene family and its response to heat and drought stress in Coix (Coix lacryma-jobi L.)
Source: BMC Genomics. 2023 Aug 24;24:478. doi: 10.1186/s12864-023-09580-2 (PMC10464217; doi:10.1186/s12864-023-09580-2)
Supplement: Supplementary file 3 — Additional file 3: Supplemental Table S3. Critical cis-regulatory elements distributed in the promoter of ClHSP20 genes. [file 12864_2023_9580_MOESM3_ESM.xlsx]

## Sheet: Sheet1
Supplemental Table S3 Critical cis-regulatory elements distributed in the promoter of ClHSP20 genes
Gene name	Elements	Sequence	Position	Length	orientation	Species	Function
ClSHP20-1	ABRE	ACGTG	650	5	+	Arabidopsis thaliana	cis-acting element involved in the abscisic acid responsiveness
ClSHP20-1	AE-box	AGAAACTT	557	8	-	Arabidopsis thaliana	part of a module for light response
ClSHP20-1	AE-box	AGAAACTT	942	8	-	Arabidopsis thaliana	part of a module for light response
ClSHP20-1	ARE	AAACCA	653	6	-	Zea mays	cis-acting regulatory element essential for the anaerobic induction
ClSHP20-1	ARE	AAACCA	1145	6	+	Zea mays	cis-acting regulatory element essential for the anaerobic induction
ClSHP20-1	ARE	AAACCA	1463	6	-	Zea mays	cis-acting regulatory element essential for the anaerobic induction
ClSHP20-1	CAT-box	GCCACT	1915	6	+	Arabidopsis thaliana	cis-acting regulatory element related to meristem expression
ClSHP20-1	CGTCA-motif	CGTCA	421	5	-	Hordeum vulgare	cis-acting regulatory element involved in the MeJA-responsiveness
ClSHP20-1	CGTCA-motif	CGTCA	475	5	-	Hordeum vulgare	cis-acting regulatory element involved in the MeJA-responsiveness
ClSHP20-1	GATA-motif	GATAGGA	952	7	-	Arabidopsis thaliana	part of a light responsive element
ClSHP20-1	G-box	CACGAC	34	6	-	Zea mays	cis-acting regulatory element involved in light responsiveness
ClSHP20-1	G-box	CACGAC	1589	6	-	Zea mays	cis-acting regulatory element involved in light responsiveness
ClSHP20-1	G-box	CACGTC	649	6	-	Zea mays	cis-acting regulatory element involved in light responsiveness
ClSHP20-1	G-box	TAACACGTAG	1031	9	+	Brassica oleracea	cis-acting regulatory element involved in light responsiveness
ClSHP20-1	GT1-motif	GGTTAA	1357	6	-	Arabidopsis thaliana	light responsive element
ClSHP20-1	GT1-motif	GGTTAAT	1356	7	-	Avena sativa	light responsive element
ClSHP20-1	LTR	CCGAAA	129	6	-	Hordeum vulgare	cis-acting element involved in low-temperature responsiveness
ClSHP20-1	MBS	CAACTG	18	6	-	Arabidopsis thaliana	MYB binding site involved in drought-inducibility
ClSHP20-1	MBS	CAACTG	1927	6	-	Arabidopsis thaliana	MYB binding site involved in drought-inducibility
ClSHP20-1	P-box	CCTTTTG	484	7	+	Oryza sativa	gibberellin-responsive element
ClSHP20-1	P-box	CCTTTTG	1575	7	+	Oryza sativa	gibberellin-responsive element
ClSHP20-1	Sp1	GGGCGG	168	6	+	Oryza sativa	light responsive element
ClSHP20-1	Sp1	GGGCGG	1944	6	-	Oryza sativa	light responsive element
ClSHP20-1	TCCC-motif	TCTCCCT	1980	7	-	Spinacia oleracea	part of a light responsive element
ClSHP20-1	TCT-motif	TCTTAC	1172	6	+	Arabidopsis thaliana	part of a light responsive element
ClSHP20-1	TGACG-motif	TGACG	421	5	+	Hordeum vulgare	cis-acting regulatory element involved in the MeJA-responsiveness
ClSHP20-1	TGACG-motif	TGACG	475	5	+	Hordeum vulgare	cis-acting regulatory element involved in the MeJA-responsiveness
ClSHP20-1	TGA-element	AACGAC	94	6	+	Brassica oleracea	auxin-responsive element
ClSHP20-10	ABRE	ACGTG	428	5	-	Arabidopsis thaliana	cis-acting element involved in the abscisic acid responsiveness
ClSHP20-10	ABRE	CGTACGTGCA	426	9	-	Hordeum vulgare	cis-acting element involved in the abscisic acid responsiveness
ClSHP20-10	ARE	AAACCA	594	6	-	Zea mays	cis-acting regulatory element essential for the anaerobic induction
ClSHP20-10	AuxRR-core	GGTCCAT	1231	7	+	Nicotiana tabacum	cis-acting regulatory element involved in auxin responsiveness
ClSHP20-10	Box 4	ATTAAT	1204	6	-	Petroselinum crispum	part of a conserved DNA module involved in light responsiveness
ClSHP20-10	Box 4	ATTAAT	1271	6	-	Petroselinum crispum	part of a conserved DNA module involved in light responsiveness
ClSHP20-10	Box 4	ATTAAT	1327	6	-	Petroselinum crispum	part of a conserved DNA module involved in light responsiveness
ClSHP20-10	CGTCA-motif	CGTCA	758	5	-	Hordeum vulgare	cis-acting regulatory element involved in the MeJA-responsiveness
ClSHP20-10	GATA-motif	GATAGGG	99	7	+	Pisum sativum	part of a light responsive element
ClSHP20-10	GATA-motif	GATAGGG	1872	7	-	Pisum sativum	part of a light responsive element
ClSHP20-10	G-box	CACGAC	850	6	-	Zea mays	cis-acting regulatory element involved in light responsiveness
ClSHP20-10	G-box	TACGTG	428	6	-	Arabidopsis thaliana	cis-acting regulatory element involved in light responsiveness
ClSHP20-10	GC-motif	CCCCCG	1167	6	-	Zea mays	enhancer-like element involved in anoxic specific inducibility
ClSHP20-10	GC-motif	CCCCCG	1781	6	-	Zea mays	enhancer-like element involved in anoxic specific inducibility
ClSHP20-10	I-box	AAGATAAGGCT	319	10	-	Gossypium hirsutum	part of a light responsive element
ClSHP20-10	LTR	CCGAAA	883	6	-	Hordeum vulgare	cis-acting element involved in low-temperature responsiveness
ClSHP20-10	LTR	CCGAAA	1392	6	+	Hordeum vulgare	cis-acting element involved in low-temperature responsiveness
ClSHP20-10	TCCC-motif	TCTCCCT	1869	7	+	Spinacia oleracea	part of a light responsive element
ClSHP20-10	TC-rich repeats	GTTTTCTTAC	1761	9	+	Nicotiana tabacum	cis-acting element involved in defense and stress responsiveness
ClSHP20-10	TCT-motif	TCTTAC	21	6	-	Arabidopsis thaliana	part of a light responsive element
ClSHP20-10	TGACG-motif	TGACG	758	5	+	Hordeum vulgare	cis-acting regulatory element involved in the MeJA-responsiveness
ClSHP20-10	TGA-element	AACGAC	865	6	-	Brassica oleracea	auxin-responsive element
ClSHP20-11	ABRE	ACGTG	812	5	-	Arabidopsis thaliana	cis-acting element involved in the abscisic acid responsiveness
ClSHP20-11	ABRE	ACGTG	855	5	-	Arabidopsis thaliana	cis-acting element involved in the abscisic acid responsiveness
ClSHP20-11	ABRE	ACGTG	898	5	-	Arabidopsis thaliana	cis-acting element involved in the abscisic acid responsiveness
ClSHP20-11	ABRE	ACGTG	941	5	-	Arabidopsis thaliana	cis-acting element involved in the abscisic acid responsiveness
ClSHP20-11	ABRE	ACGTG	984	5	-	Arabidopsis thaliana	cis-acting element involved in the abscisic acid responsiveness
ClSHP20-11	ABRE	ACGTG	1027	5	-	Arabidopsis thaliana	cis-acting element involved in the abscisic acid responsiveness
ClSHP20-11	ABRE	ACGTG	1641	5	-	Arabidopsis thaliana	cis-acting element involved in the abscisic acid responsiveness
ClSHP20-11	ARE	AAACCA	114	6	+	Zea mays	cis-acting regulatory element essential for the anaerobic induction
ClSHP20-11	ARE	AAACCA	2000	6	+	Zea mays	cis-acting regulatory element essential for the anaerobic induction
ClSHP20-11	ATC-motif	AGCTATCCA	1980	9	+	Arabidopsis thaliana	part of a conserved DNA module involved in light responsiveness
ClSHP20-11	Box 4	ATTAAT	155	6	+	Petroselinum crispum	part of a conserved DNA module involved in light responsiveness
ClSHP20-11	Box 4	ATTAAT	1543	6	-	Petroselinum crispum	part of a conserved DNA module involved in light responsiveness
ClSHP20-11	CAT-box	GCCACT	341	6	-	Arabidopsis thaliana	cis-acting regulatory element related to meristem expression
ClSHP20-11	CAT-box	GCCACT	964	6	-	Arabidopsis thaliana	cis-acting regulatory element related to meristem expression
ClSHP20-11	CGTCA-motif	CGTCA	105	5	+	Hordeum vulgare	cis-acting regulatory element involved in the MeJA-responsiveness
ClSHP20-11	CGTCA-motif	CGTCA	289	5	-	Hordeum vulgare	cis-acting regulatory element involved in the MeJA-responsiveness
ClSHP20-11	CGTCA-motif	CGTCA	527	5	+	Hordeum vulgare	cis-acting regulatory element involved in the MeJA-responsiveness
ClSHP20-11	CGTCA-motif	CGTCA	717	5	+	Hordeum vulgare	cis-acting regulatory element involved in the MeJA-responsiveness
ClSHP20-11	CGTCA-motif	CGTCA	750	5	-	Hordeum vulgare	cis-acting regulatory element involved in the MeJA-responsiveness
ClSHP20-11	CGTCA-motif	CGTCA	794	5	-	Hordeum vulgare	cis-acting regulatory element involved in the MeJA-responsiveness
ClSHP20-11	CGTCA-motif	CGTCA	814	5	+	Hordeum vulgare	cis-acting regulatory element involved in the MeJA-responsiveness
ClSHP20-11	CGTCA-motif	CGTCA	837	5	-	Hordeum vulgare	cis-acting regulatory element involved in the MeJA-responsiveness
ClSHP20-11	CGTCA-motif	CGTCA	857	5	+	Hordeum vulgare	cis-acting regulatory element involved in the MeJA-responsiveness
ClSHP20-11	CGTCA-motif	CGTCA	880	5	-	Hordeum vulgare	cis-acting regulatory element involved in the MeJA-responsiveness
ClSHP20-11	CGTCA-motif	CGTCA	900	5	+	Hordeum vulgare	cis-acting regulatory element involved in the MeJA-responsiveness
ClSHP20-11	CGTCA-motif	CGTCA	923	5	-	Hordeum vulgare	cis-acting regulatory element involved in the MeJA-responsiveness
ClSHP20-11	CGTCA-motif	CGTCA	943	5	+	Hordeum vulgare	cis-acting regulatory element involved in the MeJA-responsiveness
ClSHP20-11	CGTCA-motif	CGTCA	986	5	+	Hordeum vulgare	cis-acting regulatory element involved in the MeJA-responsiveness
ClSHP20-11	CGTCA-motif	CGTCA	1009	5	-	Hordeum vulgare	cis-acting regulatory element involved in the MeJA-responsiveness
ClSHP20-11	CGTCA-motif	CGTCA	1029	5	+	Hordeum vulgare	cis-acting regulatory element involved in the MeJA-responsiveness
ClSHP20-11	CGTCA-motif	CGTCA	1052	5	-	Hordeum vulgare	cis-acting regulatory element involved in the MeJA-responsiveness
ClSHP20-11	CGTCA-motif	CGTCA	1074	5	-	Hordeum vulgare	cis-acting regulatory element involved in the MeJA-responsiveness
ClSHP20-11	CGTCA-motif	CGTCA	1094	5	+	Hordeum vulgare	cis-acting regulatory element involved in the MeJA-responsiveness
ClSHP20-11	CGTCA-motif	CGTCA	1117	5	-	Hordeum vulgare	cis-acting regulatory element involved in the MeJA-responsiveness
ClSHP20-11	CGTCA-motif	CGTCA	1132	5	+	Hordeum vulgare	cis-acting regulatory element involved in the MeJA-responsiveness
ClSHP20-11	CGTCA-motif	CGTCA	1169	5	-	Hordeum vulgare	cis-acting regulatory element involved in the MeJA-responsiveness
ClSHP20-11	CGTCA-motif	CGTCA	1185	5	+	Hordeum vulgare	cis-acting regulatory element involved in the MeJA-responsiveness
ClSHP20-11	CGTCA-motif	CGTCA	1208	5	+	Hordeum vulgare	cis-acting regulatory element involved in the MeJA-responsiveness
ClSHP20-11	CGTCA-motif	CGTCA	1643	5	+	Hordeum vulgare	cis-acting regulatory element involved in the MeJA-responsiveness
ClSHP20-11	G-box	CACGAC	490	6	-	Zea mays	cis-acting regulatory element involved in light responsiveness
ClSHP20-11	G-box	CACGTC	812	6	+	Zea mays	cis-acting regulatory element involved in light responsiveness
ClSHP20-11	G-box	CACGTC	855	6	+	Zea mays	cis-acting regulatory element involved in light responsiveness
ClSHP20-11	G-box	CACGTC	898	6	+	Zea mays	cis-acting regulatory element involved in light responsiveness
ClSHP20-11	G-box	CACGTC	941	6	+	Zea mays	cis-acting regulatory element involved in light responsiveness
ClSHP20-11	G-box	CACGTC	984	6	+	Zea mays	cis-acting regulatory element involved in light responsiveness
ClSHP20-11	G-box	CACGTC	1027	6	+	Zea mays	cis-acting regulatory element involved in light responsiveness
ClSHP20-11	G-box	CACGTC	1641	6	+	Zea mays	cis-acting regulatory element involved in light responsiveness
ClSHP20-11	MBS	CAACTG	1855	6	-	Arabidopsis thaliana	MYB binding site involved in drought-inducibility
ClSHP20-11	TCCC-motif	TCTCCCT	70	7	+	Spinacia oleracea	part of a light responsive element
ClSHP20-11	TCT-motif	TCTTAC	1480	6	+	Arabidopsis thaliana	part of a light responsive element
ClSHP20-11	TGACG-motif	TGACG	105	5	-	Hordeum vulgare	cis-acting regulatory element involved in the MeJA-responsiveness
ClSHP20-11	TGACG-motif	TGACG	289	5	+	Hordeum vulgare	cis-acting regulatory element involved in the MeJA-responsiveness
ClSHP20-11	TGACG-motif	TGACG	527	5	-	Hordeum vulgare	cis-acting regulatory element involved in the MeJA-responsiveness
ClSHP20-11	TGACG-motif	TGACG	717	5	-	Hordeum vulgare	cis-acting regulatory element involved in the MeJA-responsiveness
ClSHP20-11	TGACG-motif	TGACG	750	5	+	Hordeum vulgare	cis-acting regulatory element involved in the MeJA-responsiveness
ClSHP20-11	TGACG-motif	TGACG	794	5	+	Hordeum vulgare	cis-acting regulatory element involved in the MeJA-responsiveness
ClSHP20-11	TGACG-motif	TGACG	814	5	-	Hordeum vulgare	cis-acting regulatory element involved in the MeJA-responsiveness
ClSHP20-11	TGACG-motif	TGACG	837	5	+	Hordeum vulgare	cis-acting regulatory element involved in the MeJA-responsiveness
ClSHP20-11	TGACG-motif	TGACG	857	5	-	Hordeum vulgare	cis-acting regulatory element involved in the MeJA-responsiveness
ClSHP20-11	TGACG-motif	TGACG	880	5	+	Hordeum vulgare	cis-acting regulatory element involved in the MeJA-responsiveness
ClSHP20-11	TGACG-motif	TGACG	900	5	-	Hordeum vulgare	cis-acting regulatory element involved in the MeJA-responsiveness
ClSHP20-11	TGACG-motif	TGACG	923	5	+	Hordeum vulgare	cis-acting regulatory element involved in the MeJA-responsiveness
ClSHP20-11	TGACG-motif	TGACG	943	5	-	Hordeum vulgare	cis-acting regulatory element involved in the MeJA-responsiveness
ClSHP20-11	TGACG-motif	TGACG	986	5	-	Hordeum vulgare	cis-acting regulatory element involved in the MeJA-responsiveness
ClSHP20-11	TGACG-motif	TGACG	1009	5	+	Hordeum vulgare	cis-acting regulatory element involved in the MeJA-responsiveness
ClSHP20-11	TGACG-motif	TGACG	1029	5	-	Hordeum vulgare	cis-acting regulatory element involved in the MeJA-responsiveness
ClSHP20-11	TGACG-motif	TGACG	1052	5	+	Hordeum vulgare	cis-acting regulatory element involved in the MeJA-responsiveness
ClSHP20-11	TGACG-motif	TGACG	1074	5	+	Hordeum vulgare	cis-acting regulatory element involved in the MeJA-responsiveness
ClSHP20-11	TGACG-motif	TGACG	1094	5	-	Hordeum vulgare	cis-acting regulatory element involved in the MeJA-responsiveness
ClSHP20-11	TGACG-motif	TGACG	1117	5	+	Hordeum vulgare	cis-acting regulatory element involved in the MeJA-responsiveness
ClSHP20-11	TGACG-motif	TGACG	1132	5	-	Hordeum vulgare	cis-acting regulatory element involved in the MeJA-responsiveness
ClSHP20-11	TGACG-motif	TGACG	1169	5	+	Hordeum vulgare	cis-acting regulatory element involved in the MeJA-responsiveness
ClSHP20-11	TGACG-motif	TGACG	1185	5	-	Hordeum vulgare	cis-acting regulatory element involved in the MeJA-responsiveness
ClSHP20-11	TGACG-motif	TGACG	1208	5	-	Hordeum vulgare	cis-acting regulatory element involved in the MeJA-responsiveness
ClSHP20-11	TGACG-motif	TGACG	1643	5	-	Hordeum vulgare	cis-acting regulatory element involved in the MeJA-responsiveness
ClSHP20-12	ABRE	ACGTG	1360	5	-	Arabidopsis thaliana	cis-acting element involved in the abscisic acid responsiveness
ClSHP20-12	AuxRR-core	GGTCCAT	1661	7	+	Nicotiana tabacum	cis-acting regulatory element involved in auxin responsiveness
ClSHP20-12	CAT-box	GCCACT	660	6	-	Arabidopsis thaliana	cis-acting regulatory element related to meristem expression
ClSHP20-12	CGTCA-motif	CGTCA	242	5	-	Hordeum vulgare	cis-acting regulatory element involved in the MeJA-responsiveness
ClSHP20-12	CGTCA-motif	CGTCA	1291	5	+	Hordeum vulgare	cis-acting regulatory element involved in the MeJA-responsiveness
ClSHP20-12	CGTCA-motif	CGTCA	1748	5	+	Hordeum vulgare	cis-acting regulatory element involved in the MeJA-responsiveness
ClSHP20-12	CGTCA-motif	CGTCA	1965	5	+	Hordeum vulgare	cis-acting regulatory element involved in the MeJA-responsiveness
ClSHP20-12	GATA-motif	AAGGATAAGG	436	9	-	Solanum tuberosum	part of a light responsive element
ClSHP20-12	G-box	CACGAC	1787	6	+	Zea mays	cis-acting regulatory element involved in light responsiveness
ClSHP20-12	G-box	TACGTG	1360	6	-	Arabidopsis thaliana	cis-acting regulatory element involved in light responsiveness
ClSHP20-12	GC-motif	CCCCCG	635	6	-	Zea mays	enhancer-like element involved in anoxic specific inducibility
ClSHP20-12	GC-motif	CCCCCG	1766	6	+	Zea mays	enhancer-like element involved in anoxic specific inducibility
ClSHP20-12	GT1-motif	GGTTAA	1009	6	-	Arabidopsis thaliana	light responsive element
ClSHP20-12	GT1-motif	GGTTAAT	578	7	+	Avena sativa	light responsive element
ClSHP20-12	GT1-motif	GGTTAAT	1008	7	-	Avena sativa	light responsive element
ClSHP20-12	I-box	ccttatcct	436	9	+	Arabidopsis thaliana	part of a light responsive element
ClSHP20-12	LTR	CCGAAA	912	6	-	Hordeum vulgare	cis-acting element involved in low-temperature responsiveness
ClSHP20-12	MBS	CAACTG	71	6	-	Arabidopsis thaliana	MYB binding site involved in drought-inducibility
ClSHP20-12	MBS	CAACTG	213	6	-	Arabidopsis thaliana	MYB binding site involved in drought-inducibility
ClSHP20-12	MBS	CAACTG	1443	6	+	Arabidopsis thaliana	MYB binding site involved in drought-inducibility
ClSHP20-12	TATC-box	TATCCCA	259	7	-	Oryza sativa	cis-acting element involved in gibberellin-responsiveness
ClSHP20-12	TCCC-motif	TCTCCCT	1672	7	-	Spinacia oleracea	part of a light responsive element
ClSHP20-12	TCCC-motif	TCTCCCT	1798	7	+	Spinacia oleracea	part of a light responsive element
ClSHP20-12	TGACG-motif	TGACG	242	5	+	Hordeum vulgare	cis-acting regulatory element involved in the MeJA-responsiveness
ClSHP20-12	TGACG-motif	TGACG	1291	5	-	Hordeum vulgare	cis-acting regulatory element involved in the MeJA-responsiveness
ClSHP20-12	TGACG-motif	TGACG	1748	5	-	Hordeum vulgare	cis-acting regulatory element involved in the MeJA-responsiveness
ClSHP20-12	TGACG-motif	TGACG	1965	5	-	Hordeum vulgare	cis-acting regulatory element involved in the MeJA-responsiveness
ClSHP20-13	ABRE	ACGTG	510	5	+	Arabidopsis thaliana	cis-acting element involved in the abscisic acid responsiveness
ClSHP20-13	ABRE	ACGTG	805	5	+	Arabidopsis thaliana	cis-acting element involved in the abscisic acid responsiveness
ClSHP20-13	ABRE	ACGTG	893	5	+	Arabidopsis thaliana	cis-acting element involved in the abscisic acid responsiveness
ClSHP20-13	ABRE	CACGTG	804	6	+	Arabidopsis thaliana	cis-acting element involved in the abscisic acid responsiveness
ClSHP20-13	ABRE	CACGTG	892	6	+	Arabidopsis thaliana	cis-acting element involved in the abscisic acid responsiveness
ClSHP20-13	ABRE	GACACGTGGC	841	9	-	Triticum aestivum	cis-acting element involved in the abscisic acid responsiveness
ClSHP20-13	ABRE	GCAACGTGTC	802	9	-	Hordeum vulgare	cis-acting element involved in the abscisic acid responsiveness
ClSHP20-13	ACE	CTAACGTATT	106	9	+	Petroselinum crispum	cis-acting element involved in light responsiveness
ClSHP20-13	Box 4	ATTAAT	1749	6	-	Petroselinum crispum	part of a conserved DNA module involved in light responsiveness
ClSHP20-13	CGTCA-motif	CGTCA	915	5	+	Hordeum vulgare	cis-acting regulatory element involved in the MeJA-responsiveness
ClSHP20-13	CGTCA-motif	CGTCA	922	5	-	Hordeum vulgare	cis-acting regulatory element involved in the MeJA-responsiveness
ClSHP20-13	circadian	CAAAGATATC	1234	9	+	Lycopersicon esculentum	cis-acting regulatory element involved in circadian control
ClSHP20-13	G-box	ACACGTGGC	803	9	+	Brassica napus	cis-acting regulatory element involved in light responsiveness
ClSHP20-13	G-box	CACGAC	355	6	-	Zea mays	cis-acting regulatory element involved in light responsiveness
ClSHP20-13	G-box	CACGAC	699	6	+	Zea mays	cis-acting regulatory element involved in light responsiveness
ClSHP20-13	G-Box	CACGTG	804	6	+	Pisum sativum	cis-acting regulatory element involved in light responsiveness
ClSHP20-13	G-Box	CACGTG	892	6	+	Pisum sativum	cis-acting regulatory element involved in light responsiveness
ClSHP20-13	G-box	CACGTG	804	6	+	Arabidopsis thaliana	cis-acting regulatory element involved in light responsiveness
ClSHP20-13	G-box	CACGTG	892	6	+	Arabidopsis thaliana	cis-acting regulatory element involved in light responsiveness
ClSHP20-13	G-Box	CACGTT	509	6	-	Pisum sativum	cis-acting regulatory element involved in light responsiveness
ClSHP20-13	G-box	GCCACGTGGA	890	9	-	Arabidopsis thaliana	cis-acting regulatory element involved in light responsiveness
ClSHP20-13	G-box	tgACACGTGGCA	801	11	+	Lycopersicon esculentum	cis-acting regulatory element involved in light responsiveness
ClSHP20-13	GT1-motif	GGTTAA	1580	6	-	Arabidopsis thaliana	light responsive element
ClSHP20-13	MRE	AACCTAA	1830	7	+	Petroselinum crispum	MYB binding site involved in light responsiveness
ClSHP20-13	Sp1	GGGCGG	245	6	-	Oryza sativa	light responsive element
ClSHP20-13	Sp1	GGGCGG	349	6	+	Oryza sativa	light responsive element
ClSHP20-13	TGACG-motif	TGACG	915	5	-	Hordeum vulgare	cis-acting regulatory element involved in the MeJA-responsiveness
ClSHP20-13	TGACG-motif	TGACG	922	5	+	Hordeum vulgare	cis-acting regulatory element involved in the MeJA-responsiveness
ClSHP20-14	ABRE	CGTACGTGCA	1722	9	+	Hordeum vulgare	cis-acting element involved in the abscisic acid responsiveness
ClSHP20-14	AE-box	AGAAACAA	821	8	-	Arabidopsis thaliana	part of a module for light response
ClSHP20-14	Box 4	ATTAAT	591	6	+	Petroselinum crispum	part of a conserved DNA module involved in light responsiveness
ClSHP20-14	CAT-box	GCCACT	364	6	+	Arabidopsis thaliana	cis-acting regulatory element related to meristem expression
ClSHP20-14	CAT-box	GCCACT	1002	6	+	Arabidopsis thaliana	cis-acting regulatory element related to meristem expression
ClSHP20-14	CAT-box	GCCACT	1696	6	-	Arabidopsis thaliana	cis-acting regulatory element related to meristem expression
ClSHP20-14	CGTCA-motif	CGTCA	886	5	+	Hordeum vulgare	cis-acting regulatory element involved in the MeJA-responsiveness
ClSHP20-14	CGTCA-motif	CGTCA	1021	5	-	Hordeum vulgare	cis-acting regulatory element involved in the MeJA-responsiveness
ClSHP20-14	GATA-motif	GATAGGA	1953	7	-	Arabidopsis thaliana	part of a light responsive element
ClSHP20-14	GC-motif	CCCCCG	1499	6	+	Zea mays	enhancer-like element involved in anoxic specific inducibility
ClSHP20-14	LTR	CCGAAA	555	6	+	Hordeum vulgare	cis-acting element involved in low-temperature responsiveness
ClSHP20-14	MBS	CAACTG	139	6	-	Arabidopsis thaliana	MYB binding site involved in drought-inducibility
ClSHP20-14	MBS	CAACTG	255	6	-	Arabidopsis thaliana	MYB binding site involved in drought-inducibility
ClSHP20-14	MBS	CAACTG	1438	6	+	Arabidopsis thaliana	MYB binding site involved in drought-inducibility
ClSHP20-14	Sp1	GGGCGG	1366	6	-	Oryza sativa	light responsive element
ClSHP20-14	TCA-element	CCATCTTTTT	1537	9	-	Nicotiana tabacum	cis-acting element involved in salicylic acid responsiveness
ClSHP20-14	TC-rich repeats	GTTTTCTTAC	899	9	-	Nicotiana tabacum	cis-acting element involved in defense and stress responsiveness
ClSHP20-14	TCT-motif	TCTTAC	899	6	-	Arabidopsis thaliana	part of a light responsive element
ClSHP20-14	TGACG-motif	TGACG	886	5	-	Hordeum vulgare	cis-acting regulatory element involved in the MeJA-responsiveness
ClSHP20-14	TGACG-motif	TGACG	1021	5	+	Hordeum vulgare	cis-acting regulatory element involved in the MeJA-responsiveness
ClSHP20-15	ABRE	ACGTG	89	5	+	Arabidopsis thaliana	cis-acting element involved in the abscisic acid responsiveness
ClSHP20-15	ABRE	ACGTG	126	5	+	Arabidopsis thaliana	cis-acting element involved in the abscisic acid responsiveness
ClSHP20-15	ABRE	CACGTG	88	6	+	Arabidopsis thaliana	cis-acting element involved in the abscisic acid responsiveness
ClSHP20-15	ARE	AAACCA	134	6	-	Zea mays	cis-acting regulatory element essential for the anaerobic induction
ClSHP20-15	ARE	AAACCA	814	6	+	Zea mays	cis-acting regulatory element essential for the anaerobic induction
ClSHP20-15	ATC-motif	AGTAATCT	757	8	+	Spinacia oleracea	part of a conserved DNA module involved in light responsiveness
ClSHP20-15	AuxRR-core	GGTCCAT	1659	7	-	Nicotiana tabacum	cis-acting regulatory element involved in auxin responsiveness
ClSHP20-15	Box 4	ATTAAT	375	6	+	Petroselinum crispum	part of a conserved DNA module involved in light responsiveness
ClSHP20-15	Box 4	ATTAAT	1698	6	-	Petroselinum crispum	part of a conserved DNA module involved in light responsiveness
ClSHP20-15	CAT-box	GCCACT	362	6	-	Arabidopsis thaliana	cis-acting regulatory element related to meristem expression
ClSHP20-15	CAT-box	GCCACT	1546	6	-	Arabidopsis thaliana	cis-acting regulatory element related to meristem expression
ClSHP20-15	CGTCA-motif	CGTCA	1486	5	-	Hordeum vulgare	cis-acting regulatory element involved in the MeJA-responsiveness
ClSHP20-15	CGTCA-motif	CGTCA	1572	5	-	Hordeum vulgare	cis-acting regulatory element involved in the MeJA-responsiveness
ClSHP20-15	G-box	ACACGTGT	87	8	+	Brassica napus	cis-acting regulatory element involved in light responsiveness
ClSHP20-15	G-box	CACGAC	1272	6	+	Zea mays	cis-acting regulatory element involved in light responsiveness
ClSHP20-15	G-Box	CACGTG	88	6	+	Pisum sativum	cis-acting regulatory element involved in light responsiveness
ClSHP20-15	G-box	CACGTG	88	6	+	Arabidopsis thaliana	cis-acting regulatory element involved in light responsiveness
ClSHP20-15	G-box	TACGTG	125	6	+	Arabidopsis thaliana	cis-acting regulatory element involved in light responsiveness
ClSHP20-15	GT1-motif	GGTTAA	62	6	-	Arabidopsis thaliana	light responsive element
ClSHP20-15	GT1-motif	GGTTAA	101	6	-	Arabidopsis thaliana	light responsive element
ClSHP20-15	GT1-motif	GGTTAA	138	6	-	Arabidopsis thaliana	light responsive element
ClSHP20-15	GT1-motif	GGTTAA	177	6	-	Arabidopsis thaliana	light responsive element
ClSHP20-15	GT1-motif	GGTTAA	589	6	+	Arabidopsis thaliana	light responsive element
ClSHP20-15	I-box	atGATAAGGTC	1187	10	+	Helianthus annuus	part of a light responsive element
ClSHP20-15	I-box	gGATAAGGTG	1188	9	+	Zea mays	part of a light responsive element
ClSHP20-15	LTR	CCGAAA	1956	6	+	Hordeum vulgare	cis-acting element involved in low-temperature responsiveness
ClSHP20-15	MBS	CAACTG	1012	6	-	Arabidopsis thaliana	MYB binding site involved in drought-inducibility
ClSHP20-15	MBS	CAACTG	1159	6	+	Arabidopsis thaliana	MYB binding site involved in drought-inducibility
ClSHP20-15	MBS	CAACTG	1534	6	+	Arabidopsis thaliana	MYB binding site involved in drought-inducibility
ClSHP20-15	TATC-box	TATCCCA	1686	7	+	Oryza sativa	cis-acting element involved in gibberellin-responsiveness
ClSHP20-15	TGACG-motif	TGACG	1486	5	+	Hordeum vulgare	cis-acting regulatory element involved in the MeJA-responsiveness
ClSHP20-15	TGACG-motif	TGACG	1572	5	+	Hordeum vulgare	cis-acting regulatory element involved in the MeJA-responsiveness
ClSHP20-16	ABRE	AACCCGG	1920	7	-	Arabidopsis thaliana	cis-acting element involved in the abscisic acid responsiveness
ClSHP20-16	ABRE	ACGTG	40	5	+	Arabidopsis thaliana	cis-acting element involved in the abscisic acid responsiveness
ClSHP20-16	ABRE	ACGTG	1852	5	+	Arabidopsis thaliana	cis-acting element involved in the abscisic acid responsiveness
ClSHP20-16	ABRE	ACGTG	1857	5	+	Arabidopsis thaliana	cis-acting element involved in the abscisic acid responsiveness
ClSHP20-16	ABRE	ACGTG	1864	5	+	Arabidopsis thaliana	cis-acting element involved in the abscisic acid responsiveness
ClSHP20-16	ABRE	CACGTG	39	6	+	Arabidopsis thaliana	cis-acting element involved in the abscisic acid responsiveness
ClSHP20-16	ABRE	CACGTG	1863	6	-	Arabidopsis thaliana	cis-acting element involved in the abscisic acid responsiveness
ClSHP20-16	ABRE	GACACGTGGC	37	9	+	Triticum aestivum	cis-acting element involved in the abscisic acid responsiveness
ClSHP20-16	ARE	AAACCA	294	6	-	Zea mays	cis-acting regulatory element essential for the anaerobic induction
ClSHP20-16	ARE	AAACCA	324	6	-	Zea mays	cis-acting regulatory element essential for the anaerobic induction
ClSHP20-16	ARE	AAACCA	564	6	-	Zea mays	cis-acting regulatory element essential for the anaerobic induction
ClSHP20-16	ARE	AAACCA	733	6	+	Zea mays	cis-acting regulatory element essential for the anaerobic induction
ClSHP20-16	CAT-box	GCCACT	181	6	+	Arabidopsis thaliana	cis-acting regulatory element related to meristem expression
ClSHP20-16	CGTCA-motif	CGTCA	773	5	-	Hordeum vulgare	cis-acting regulatory element involved in the MeJA-responsiveness
ClSHP20-16	CGTCA-motif	CGTCA	833	5	+	Hordeum vulgare	cis-acting regulatory element involved in the MeJA-responsiveness
ClSHP20-16	CGTCA-motif	CGTCA	1850	5	-	Hordeum vulgare	cis-acting regulatory element involved in the MeJA-responsiveness
ClSHP20-16	CGTCA-motif	CGTCA	1855	5	-	Hordeum vulgare	cis-acting regulatory element involved in the MeJA-responsiveness
ClSHP20-16	GATA-motif	GATAGGA	1678	7	-	Arabidopsis thaliana	part of a light responsive element
ClSHP20-16	G-box	CACGTC	1851	6	-	Zea mays	cis-acting regulatory element involved in light responsiveness
ClSHP20-16	G-box	CACGTC	1856	6	-	Zea mays	cis-acting regulatory element involved in light responsiveness
ClSHP20-16	G-box	CACGTG	39	6	+	Arabidopsis thaliana	cis-acting regulatory element involved in light responsiveness
ClSHP20-16	G-box	CACGTG	1863	6	-	Arabidopsis thaliana	cis-acting regulatory element involved in light responsiveness
ClSHP20-16	G-Box	CACGTG	39	6	+	Pisum sativum	cis-acting regulatory element involved in light responsiveness
ClSHP20-16	G-Box	CACGTG	1863	6	-	Pisum sativum	cis-acting regulatory element involved in light responsiveness
ClSHP20-16	G-box	GCCACGTGGA	37	9	+	Arabidopsis thaliana	cis-acting regulatory element involved in light responsiveness
ClSHP20-16	GC-motif	CCCCCG	1787	6	+	Zea mays	enhancer-like element involved in anoxic specific inducibility
ClSHP20-16	I-box	AGATAAGG	1824	8	-	Triticum aestivum	part of a light responsive element
ClSHP20-16	I-box	GTATAAGGCC	1143	9	-	Larix laricina	part of a light responsive element
ClSHP20-16	MBS	CAACTG	238	6	-	Arabidopsis thaliana	MYB binding site involved in drought-inducibility
ClSHP20-16	Sp1	GGGCGG	81	6	+	Oryza sativa	light responsive element
ClSHP20-16	TCA-element	TCAGAAGAGG	1749	9	+	Brassica oleracea	cis-acting element involved in salicylic acid responsiveness
ClSHP20-16	TC-rich repeats	GTTTTCTTAC	659	9	+	Nicotiana tabacum	cis-acting element involved in defense and stress responsiveness
ClSHP20-16	TGACG-motif	TGACG	773	5	+	Hordeum vulgare	cis-acting regulatory element involved in the MeJA-responsiveness
ClSHP20-16	TGACG-motif	TGACG	833	5	-	Hordeum vulgare	cis-acting regulatory element involved in the MeJA-responsiveness
ClSHP20-16	TGACG-motif	TGACG	1850	5	+	Hordeum vulgare	cis-acting regulatory element involved in the MeJA-responsiveness
ClSHP20-16	TGACG-motif	TGACG	1855	5	+	Hordeum vulgare	cis-acting regulatory element involved in the MeJA-responsiveness
ClSHP20-16	MSA-like	(T/C)C(T/C)AACGG(T/C)(T/C)A	817	9	+	Catharanthus roseus	cis-acting element involved in cell cycle regulation
ClSHP20-17	ABRE	ACGTG	67	5	-	Arabidopsis thaliana	cis-acting element involved in the abscisic acid responsiveness
ClSHP20-17	ABRE	ACGTG	405	5	+	Arabidopsis thaliana	cis-acting element involved in the abscisic acid responsiveness
ClSHP20-17	ABRE	ACGTG	432	5	+	Arabidopsis thaliana	cis-acting element involved in the abscisic acid responsiveness
ClSHP20-17	ABRE	ACGTG	1306	5	+	Arabidopsis thaliana	cis-acting element involved in the abscisic acid responsiveness
ClSHP20-17	ABRE	ACGTG	1373	5	+	Arabidopsis thaliana	cis-acting element involved in the abscisic acid responsiveness
ClSHP20-17	ABRE	ACGTG	1544	5	+	Arabidopsis thaliana	cis-acting element involved in the abscisic acid responsiveness
ClSHP20-17	ABRE	ACGTG	1769	5	+	Arabidopsis thaliana	cis-acting element involved in the abscisic acid responsiveness
ClSHP20-17	ABRE	CACGTG	1543	6	-	Arabidopsis thaliana	cis-acting element involved in the abscisic acid responsiveness
ClSHP20-17	ABRE	GCCGCGTGGC	1909	9	+	Oryza sativa	cis-acting element involved in the abscisic acid responsiveness
ClSHP20-17	ARE	AAACCA	941	6	+	Zea mays	cis-acting regulatory element essential for the anaerobic induction
ClSHP20-17	AuxRR-core	GGTCCAT	1690	7	-	Nicotiana tabacum	cis-acting regulatory element involved in auxin responsiveness
ClSHP20-17	Box 4	ATTAAT	119	6	+	Petroselinum crispum	part of a conserved DNA module involved in light responsiveness
ClSHP20-17	CGTCA-motif	CGTCA	141	5	-	Hordeum vulgare	cis-acting regulatory element involved in the MeJA-responsiveness
ClSHP20-17	CGTCA-motif	CGTCA	251	5	+	Hordeum vulgare	cis-acting regulatory element involved in the MeJA-responsiveness
ClSHP20-17	CGTCA-motif	CGTCA	1117	5	+	Hordeum vulgare	cis-acting regulatory element involved in the MeJA-responsiveness
ClSHP20-17	CGTCA-motif	CGTCA	1159	5	+	Hordeum vulgare	cis-acting regulatory element involved in the MeJA-responsiveness
ClSHP20-17	CGTCA-motif	CGTCA	1177	5	+	Hordeum vulgare	cis-acting regulatory element involved in the MeJA-responsiveness
ClSHP20-17	G-box	CACGTC	1372	6	-	Zea mays	cis-acting regulatory element involved in light responsiveness
ClSHP20-17	G-box	CACGTC	1768	6	-	Zea mays	cis-acting regulatory element involved in light responsiveness
ClSHP20-17	G-box	CACGTG	1543	6	-	Arabidopsis thaliana	cis-acting regulatory element involved in light responsiveness
ClSHP20-17	G-Box	CACGTG	1543	6	-	Pisum sativum	cis-acting regulatory element involved in light responsiveness
ClSHP20-17	G-Box	CACGTT	404	6	-	Pisum sativum	cis-acting regulatory element involved in light responsiveness
ClSHP20-17	G-Box	CACGTT	1305	6	-	Pisum sativum	cis-acting regulatory element involved in light responsiveness
ClSHP20-17	G-box	CCACGTAA	66	8	+	Brassica napus	cis-acting regulatory element involved in light responsiveness
ClSHP20-17	G-box	TACGTG	67	6	-	Arabidopsis thaliana	cis-acting regulatory element involved in light responsiveness
ClSHP20-17	G-box	TACGTG	431	6	+	Arabidopsis thaliana	cis-acting regulatory element involved in light responsiveness
ClSHP20-17	GC-motif	CCCCCG	297	6	+	Zea mays	enhancer-like element involved in anoxic specific inducibility
ClSHP20-17	GT1-motif	GGTTAAT	411	7	+	Avena sativa	light responsive element
ClSHP20-17	LTR	CCGAAA	703	6	-	Hordeum vulgare	cis-acting element involved in low-temperature responsiveness
ClSHP20-17	MBS	CAACTG	478	6	+	Arabidopsis thaliana	MYB binding site involved in drought-inducibility
ClSHP20-17	MBS	CAACTG	562	6	-	Arabidopsis thaliana	MYB binding site involved in drought-inducibility
ClSHP20-17	Sp1	GGGCGG	1617	6	+	Oryza sativa	light responsive element
ClSHP20-17	TATC-box	TATCCCA	631	7	+	Oryza sativa	cis-acting element involved in gibberellin-responsiveness
ClSHP20-17	TCCC-motif	TCTCCCT	1327	7	-	Spinacia oleracea	part of a light responsive element
ClSHP20-17	TGACG-motif	TGACG	141	5	+	Hordeum vulgare	cis-acting regulatory element involved in the MeJA-responsiveness
ClSHP20-17	TGACG-motif	TGACG	251	5	-	Hordeum vulgare	cis-acting regulatory element involved in the MeJA-responsiveness
ClSHP20-17	TGACG-motif	TGACG	1117	5	-	Hordeum vulgare	cis-acting regulatory element involved in the MeJA-responsiveness
ClSHP20-17	TGACG-motif	TGACG	1159	5	-	Hordeum vulgare	cis-acting regulatory element involved in the MeJA-responsiveness
ClSHP20-17	TGACG-motif	TGACG	1177	5	-	Hordeum vulgare	cis-acting regulatory element involved in the MeJA-responsiveness
ClSHP20-18	ABRE	ACGTG	1687	5	-	Arabidopsis thaliana	cis-acting element involved in the abscisic acid responsiveness
ClSHP20-18	ABRE	ACGTG	1976	5	+	Arabidopsis thaliana	cis-acting element involved in the abscisic acid responsiveness
ClSHP20-18	ABRE	GCAACGTGTC	1973	9	+	Hordeum vulgare	cis-acting element involved in the abscisic acid responsiveness
ClSHP20-18	ARE	AAACCA	798	6	-	Zea mays	cis-acting regulatory element essential for the anaerobic induction
ClSHP20-18	CAT-box	GCCACT	417	6	-	Arabidopsis thaliana	cis-acting regulatory element related to meristem expression
ClSHP20-18	CGTCA-motif	CGTCA	1689	5	+	Hordeum vulgare	cis-acting regulatory element involved in the MeJA-responsiveness
ClSHP20-18	CGTCA-motif	CGTCA	1938	5	+	Hordeum vulgare	cis-acting regulatory element involved in the MeJA-responsiveness
ClSHP20-18	CGTCA-motif	CGTCA	1979	5	-	Hordeum vulgare	cis-acting regulatory element involved in the MeJA-responsiveness
ClSHP20-18	circadian	CAAAGATATC	1771	9	-	Lycopersicon esculentum	cis-acting regulatory element involved in circadian control
ClSHP20-18	G-box	CACGTC	1687	6	+	Zea mays	cis-acting regulatory element involved in light responsiveness
ClSHP20-18	G-Box	CACGTT	1975	6	-	Pisum sativum	cis-acting regulatory element involved in light responsiveness
ClSHP20-18	LTR	CCGAAA	431	6	+	Hordeum vulgare	cis-acting element involved in low-temperature responsiveness
ClSHP20-18	P-box	CCTTTTG	1201	7	-	Oryza sativa	gibberellin-responsive element
ClSHP20-18	Sp1	GGGCGG	470	6	-	Oryza sativa	light responsive element
ClSHP20-18	TCA-element	TCAGAAGAGG	121	9	-	Brassica oleracea	cis-acting element involved in salicylic acid responsiveness
ClSHP20-18	TGACG-motif	TGACG	1689	5	-	Hordeum vulgare	cis-acting regulatory element involved in the MeJA-responsiveness
ClSHP20-18	TGACG-motif	TGACG	1938	5	-	Hordeum vulgare	cis-acting regulatory element involved in the MeJA-responsiveness
ClSHP20-18	TGACG-motif	TGACG	1979	5	+	Hordeum vulgare	cis-acting regulatory element involved in the MeJA-responsiveness
ClSHP20-19	ABRE	ACGTG	302	5	-	Arabidopsis thaliana	cis-acting element involved in the abscisic acid responsiveness
ClSHP20-19	ABRE	ACGTG	1007	5	+	Arabidopsis thaliana	cis-acting element involved in the abscisic acid responsiveness
ClSHP20-19	ABRE	ACGTG	1154	5	+	Arabidopsis thaliana	cis-acting element involved in the abscisic acid responsiveness
ClSHP20-19	ABRE	ACGTG	1429	5	+	Arabidopsis thaliana	cis-acting element involved in the abscisic acid responsiveness
ClSHP20-19	ABRE	ACGTG	1603	5	+	Arabidopsis thaliana	cis-acting element involved in the abscisic acid responsiveness
ClSHP20-19	ABRE	CACGTG	1006	6	+	Arabidopsis thaliana	cis-acting element involved in the abscisic acid responsiveness
ClSHP20-19	ARE	AAACCA	1868	6	-	Zea mays	cis-acting regulatory element essential for the anaerobic induction
ClSHP20-19	CGTCA-motif	CGTCA	703	5	-	Hordeum vulgare	cis-acting regulatory element involved in the MeJA-responsiveness
ClSHP20-19	CGTCA-motif	CGTCA	1326	5	+	Hordeum vulgare	cis-acting regulatory element involved in the MeJA-responsiveness
ClSHP20-19	CGTCA-motif	CGTCA	1744	5	-	Hordeum vulgare	cis-acting regulatory element involved in the MeJA-responsiveness
ClSHP20-19	GARE-motif	TCTGTTG	733	7	+	Brassica oleracea	gibberellin-responsive element
ClSHP20-19	G-box	CACGTC	1428	6	-	Zea mays	cis-acting regulatory element involved in light responsiveness
ClSHP20-19	G-box	CACGTG	1006	6	+	Arabidopsis thaliana	cis-acting regulatory element involved in light responsiveness
ClSHP20-19	G-Box	CACGTG	1006	6	+	Pisum sativum	cis-acting regulatory element involved in light responsiveness
ClSHP20-19	G-Box	CACGTT	302	6	+	Pisum sativum	cis-acting regulatory element involved in light responsiveness
ClSHP20-19	G-box	CCACGTAA	1152	8	-	Brassica napus	cis-acting regulatory element involved in light responsiveness
ClSHP20-19	G-box	GCCACGTGGA	1004	9	+	Arabidopsis thaliana	cis-acting regulatory element involved in light responsiveness
ClSHP20-19	G-box	TAAACGTG	302	8	-	Brassica oleracea	cis-acting regulatory element involved in light responsiveness
ClSHP20-19	G-box	TACGTG	1153	6	+	Arabidopsis thaliana	cis-acting regulatory element involved in light responsiveness
ClSHP20-19	G-box	TACGTG	1602	6	+	Arabidopsis thaliana	cis-acting regulatory element involved in light responsiveness
ClSHP20-19	MBS	CAACTG	238	6	-	Arabidopsis thaliana	MYB binding site involved in drought-inducibility
ClSHP20-19	MBS	CAACTG	1918	6	-	Arabidopsis thaliana	MYB binding site involved in drought-inducibility
ClSHP20-19	TATC-box	TATCCCA	126	7	+	Oryza sativa	cis-acting element involved in gibberellin-responsiveness
ClSHP20-19	TC-rich repeats	GTTTTCTTAC	392	9	-	Nicotiana tabacum	cis-acting element involved in defense and stress responsiveness
ClSHP20-19	TGACG-motif	TGACG	703	5	+	Hordeum vulgare	cis-acting regulatory element involved in the MeJA-responsiveness
ClSHP20-19	TGACG-motif	TGACG	1326	5	-	Hordeum vulgare	cis-acting regulatory element involved in the MeJA-responsiveness
ClSHP20-19	TGACG-motif	TGACG	1744	5	+	Hordeum vulgare	cis-acting regulatory element involved in the MeJA-responsiveness
ClSHP20-19	TGA-element	AACGAC	968	6	-	Brassica oleracea	auxin-responsive element
ClSHP20-2	ABRE	ACGTG	745	5	+	Arabidopsis thaliana	cis-acting element involved in the abscisic acid responsiveness
ClSHP20-2	AuxRR-core	GGTCCAT	1681	7	-	Nicotiana tabacum	cis-acting regulatory element involved in auxin responsiveness
ClSHP20-2	Box 4	ATTAAT	237	6	+	Petroselinum crispum	part of a conserved DNA module involved in light responsiveness
ClSHP20-2	CAT-box	GCCACT	1743	6	-	Arabidopsis thaliana	cis-acting regulatory element related to meristem expression
ClSHP20-2	G-box	CACGAC	1667	6	-	Zea mays	cis-acting regulatory element involved in light responsiveness
ClSHP20-2	G-box	TACGTG	744	6	+	Arabidopsis thaliana	cis-acting regulatory element involved in light responsiveness
ClSHP20-2	GT1-motif	GGTTAA	460	6	-	Arabidopsis thaliana	light responsive element
ClSHP20-2	GT1-motif	GGTTAAT	459	7	-	Avena sativa	light responsive element
ClSHP20-2	LTR	CCGAAA	355	6	-	Hordeum vulgare	cis-acting element involved in low-temperature responsiveness
ClSHP20-2	MRE	AACCTAA	1176	7	+	Petroselinum crispum	MYB binding site involved in light responsiveness
ClSHP20-2	Sp1	GGGCGG	1163	6	-	Oryza sativa	light responsive element
ClSHP20-2	Sp1	GGGCGG	1292	6	+	Oryza sativa	light responsive element
ClSHP20-2	TGA-element	AACGAC	671	6	+	Brassica oleracea	auxin-responsive element
ClSHP20-20	ABRE	ACGTG	1349	5	+	Arabidopsis thaliana	cis-acting element involved in the abscisic acid responsiveness
ClSHP20-20	ABRE	GCCGCGTGGC	1298	9	+	Oryza sativa	cis-acting element involved in the abscisic acid responsiveness
ClSHP20-20	ARE	AAACCA	356	6	+	Zea mays	cis-acting regulatory element essential for the anaerobic induction
ClSHP20-20	ARE	AAACCA	1976	6	+	Zea mays	cis-acting regulatory element essential for the anaerobic induction
ClSHP20-20	ATC-motif	AGTAATCT	70	8	+	Spinacia oleracea	part of a conserved DNA module involved in light responsiveness
ClSHP20-20	AuxRR-core	GGTCCAT	1741	7	-	Nicotiana tabacum	cis-acting regulatory element involved in auxin responsiveness
ClSHP20-20	CAT-box	GCCACT	812	6	-	Arabidopsis thaliana	cis-acting regulatory element related to meristem expression
ClSHP20-20	CGTCA-motif	CGTCA	1124	5	+	Hordeum vulgare	cis-acting regulatory element involved in the MeJA-responsiveness
ClSHP20-20	CGTCA-motif	CGTCA	1388	5	-	Hordeum vulgare	cis-acting regulatory element involved in the MeJA-responsiveness
ClSHP20-20	G-box	CACGTC	1348	6	-	Zea mays	cis-acting regulatory element involved in light responsiveness
ClSHP20-20	GC-motif	CCCCCG	1240	6	+	Zea mays	enhancer-like element involved in anoxic specific inducibility
ClSHP20-20	I-box	cCATATCCAAT	888	10	+	Flaveria trinervia	part of a light responsive element
ClSHP20-20	I-box	TGATAATGT	307	9	+	Solanum tuberosum	part of a light responsive element
ClSHP20-20	Sp1	GGGCGG	1207	6	-	Oryza sativa	light responsive element
ClSHP20-20	Sp1	GGGCGG	1966	6	-	Oryza sativa	light responsive element
ClSHP20-20	TCA-element	CCATCTTTTT	1697	9	-	Nicotiana tabacum	cis-acting element involved in salicylic acid responsiveness
ClSHP20-20	TCT-motif	TCTTAC	740	6	+	Arabidopsis thaliana	part of a light responsive element
ClSHP20-20	TGACG-motif	TGACG	1124	5	-	Hordeum vulgare	cis-acting regulatory element involved in the MeJA-responsiveness
ClSHP20-20	TGACG-motif	TGACG	1388	5	+	Hordeum vulgare	cis-acting regulatory element involved in the MeJA-responsiveness
ClSHP20-21	ABRE	ACGTG	140	5	+	Arabidopsis thaliana	cis-acting element involved in the abscisic acid responsiveness
ClSHP20-21	ABRE	ACGTG	1277	5	+	Arabidopsis thaliana	cis-acting element involved in the abscisic acid responsiveness
ClSHP20-21	ABRE	ACGTG	1313	5	+	Arabidopsis thaliana	cis-acting element involved in the abscisic acid responsiveness
ClSHP20-21	ABRE	ACGTG	1862	5	-	Arabidopsis thaliana	cis-acting element involved in the abscisic acid responsiveness
ClSHP20-21	ABRE	GCAACGTGTC	1310	9	+	Hordeum vulgare	cis-acting element involved in the abscisic acid responsiveness
ClSHP20-21	ACE	CTAACGTATT	212	9	-	Petroselinum crispum	cis-acting element involved in light responsiveness
ClSHP20-21	ARE	AAACCA	124	6	+	Zea mays	cis-acting regulatory element essential for the anaerobic induction
ClSHP20-21	ARE	AAACCA	709	6	+	Zea mays	cis-acting regulatory element essential for the anaerobic induction
ClSHP20-21	ARE	AAACCA	1037	6	-	Zea mays	cis-acting regulatory element essential for the anaerobic induction
ClSHP20-21	ARE	AAACCA	1885	6	+	Zea mays	cis-acting regulatory element essential for the anaerobic induction
ClSHP20-21	Box 4	ATTAAT	239	6	+	Petroselinum crispum	part of a conserved DNA module involved in light responsiveness
ClSHP20-21	Box 4	ATTAAT	1181	6	-	Petroselinum crispum	part of a conserved DNA module involved in light responsiveness
ClSHP20-21	CAT-box	GCCACT	1405	6	+	Arabidopsis thaliana	cis-acting regulatory element related to meristem expression
ClSHP20-21	CAT-box	GCCACT	2000	6	+	Arabidopsis thaliana	cis-acting regulatory element related to meristem expression
ClSHP20-21	CGTCA-motif	CGTCA	927	5	+	Hordeum vulgare	cis-acting regulatory element involved in the MeJA-responsiveness
ClSHP20-21	GARE-motif	TCTGTTG	1323	7	+	Brassica oleracea	gibberellin-responsive element
ClSHP20-21	G-box	CACGTC	1312	6	-	Zea mays	cis-acting regulatory element involved in light responsiveness
ClSHP20-21	G-Box	CACGTT	139	6	-	Pisum sativum	cis-acting regulatory element involved in light responsiveness
ClSHP20-21	G-box	CCACGTAA	1861	8	+	Brassica napus	cis-acting regulatory element involved in light responsiveness
ClSHP20-21	G-box	TACGTG	1276	6	+	Arabidopsis thaliana	cis-acting regulatory element involved in light responsiveness
ClSHP20-21	G-box	TACGTG	1862	6	-	Arabidopsis thaliana	cis-acting regulatory element involved in light responsiveness
ClSHP20-21	MRE	AACCTAA	452	7	+	Petroselinum crispum	MYB binding site involved in light responsiveness
ClSHP20-21	TCCC-motif	TCTCCCT	1913	7	+	Spinacia oleracea	part of a light responsive element
ClSHP20-21	TCCC-motif	TCTCCCT	1928	7	+	Spinacia oleracea	part of a light responsive element
ClSHP20-21	TGACG-motif	TGACG	927	5	-	Hordeum vulgare	cis-acting regulatory element involved in the MeJA-responsiveness
ClSHP20-21	MSA-like	(T/C)C(T/C)AACGG(T/C)(T/C)A	1255	9	-	Catharanthus roseus	cis-acting element involved in cell cycle regulation
ClSHP20-21	MSA-like	TCCAACGGT	1257	9	-	Catharanthus roseus	cis-acting element involved in cell cycle regulation
ClSHP20-22	ABRE	ACGTG	1542	5	+	Arabidopsis thaliana	cis-acting element involved in the abscisic acid responsiveness
ClSHP20-22	ABRE	ACGTG	1670	5	-	Arabidopsis thaliana	cis-acting element involved in the abscisic acid responsiveness
ClSHP20-22	ABRE	ACGTG	1989	5	+	Arabidopsis thaliana	cis-acting element involved in the abscisic acid responsiveness
ClSHP20-22	ARE	AAACCA	404	6	-	Zea mays	cis-acting regulatory element essential for the anaerobic induction
ClSHP20-22	ARE	AAACCA	903	6	-	Zea mays	cis-acting regulatory element essential for the anaerobic induction
ClSHP20-22	ARE	AAACCA	1727	6	+	Zea mays	cis-acting regulatory element essential for the anaerobic induction
ClSHP20-22	Box 4	ATTAAT	958	6	+	Petroselinum crispum	part of a conserved DNA module involved in light responsiveness
ClSHP20-22	Box 4	ATTAAT	1411	6	-	Petroselinum crispum	part of a conserved DNA module involved in light responsiveness
ClSHP20-22	CGTCA-motif	CGTCA	1892	5	+	Hordeum vulgare	cis-acting regulatory element involved in the MeJA-responsiveness
ClSHP20-22	GARE-motif	TCTGTTG	40	7	+	Brassica oleracea	gibberellin-responsive element
ClSHP20-22	GATA-motif	GATAGGA	453	7	+	Arabidopsis thaliana	part of a light responsive element
ClSHP20-22	GATA-motif	GATAGGG	1705	7	-	Pisum sativum	part of a light responsive element
ClSHP20-22	G-box	CACGAC	1568	6	-	Zea mays	cis-acting regulatory element involved in light responsiveness
ClSHP20-22	G-box	CACGAC	1633	6	-	Zea mays	cis-acting regulatory element involved in light responsiveness
ClSHP20-22	G-box	CACGTC	1541	6	-	Zea mays	cis-acting regulatory element involved in light responsiveness
ClSHP20-22	G-box	TACGTG	1670	6	-	Arabidopsis thaliana	cis-acting regulatory element involved in light responsiveness
ClSHP20-22	G-box	TACGTG	1988	6	+	Arabidopsis thaliana	cis-acting regulatory element involved in light responsiveness
ClSHP20-22	G-Box	TCCACATGGCA	1545	10	+	Triticum aestivum	cis-acting regulatory element involved in light responsiveness
ClSHP20-22	I-box	TGATAATGT	933	9	+	Solanum tuberosum	part of a light responsive element
ClSHP20-22	LTR	CCGAAA	1646	6	+	Hordeum vulgare	cis-acting element involved in low-temperature responsiveness
ClSHP20-22	MRE	AACCTAA	1209	7	+	Petroselinum crispum	MYB binding site involved in light responsiveness
ClSHP20-22	TCCC-motif	TCTCCCT	841	7	-	Spinacia oleracea	part of a light responsive element
ClSHP20-22	TCT-motif	TCTTAC	709	6	-	Arabidopsis thaliana	part of a light responsive element
ClSHP20-22	TGACG-motif	TGACG	1892	5	-	Hordeum vulgare	cis-acting regulatory element involved in the MeJA-responsiveness
ClSHP20-22	TGA-element	AACGAC	1655	6	+	Brassica oleracea	auxin-responsive element
ClSHP20-23	ABRE	ACGTG	633	5	+	Arabidopsis thaliana	cis-acting element involved in the abscisic acid responsiveness
ClSHP20-23	ABRE	ACGTG	675	5	+	Arabidopsis thaliana	cis-acting element involved in the abscisic acid responsiveness
ClSHP20-23	ABRE	ACGTG	1942	5	+	Arabidopsis thaliana	cis-acting element involved in the abscisic acid responsiveness
ClSHP20-23	ABRE	CACGTG	632	6	+	Arabidopsis thaliana	cis-acting element involved in the abscisic acid responsiveness
ClSHP20-23	ABRE	TACGGTC	1221	7	-	Arabidopsis thaliana	cis-acting element involved in the abscisic acid responsiveness
ClSHP20-23	ABRE	TACGTGTC	674	8	+	Oryza sativa	cis-acting element involved in the abscisic acid responsiveness
ClSHP20-23	AE-box	AGAAACAA	1204	8	+	Arabidopsis thaliana	part of a module for light response
ClSHP20-23	ARE	AAACCA	515	6	-	Zea mays	cis-acting regulatory element essential for the anaerobic induction
ClSHP20-23	ARE	AAACCA	1738	6	-	Zea mays	cis-acting regulatory element essential for the anaerobic induction
ClSHP20-23	Box 4	ATTAAT	435	6	+	Petroselinum crispum	part of a conserved DNA module involved in light responsiveness
ClSHP20-23	Box 4	ATTAAT	1335	6	-	Petroselinum crispum	part of a conserved DNA module involved in light responsiveness
ClSHP20-23	CGTCA-motif	CGTCA	1529	5	-	Hordeum vulgare	cis-acting regulatory element involved in the MeJA-responsiveness
ClSHP20-23	CGTCA-motif	CGTCA	1983	5	+	Hordeum vulgare	cis-acting regulatory element involved in the MeJA-responsiveness
ClSHP20-23	G-Box	CACGTG	632	6	+	Pisum sativum	cis-acting regulatory element involved in light responsiveness
ClSHP20-23	G-box	CACGTG	632	6	+	Arabidopsis thaliana	cis-acting regulatory element involved in light responsiveness
ClSHP20-23	G-Box	CACGTT	1941	6	-	Pisum sativum	cis-acting regulatory element involved in light responsiveness
ClSHP20-23	G-box	TACGTG	674	6	+	Arabidopsis thaliana	cis-acting regulatory element involved in light responsiveness
ClSHP20-23	I-box	AGATAAGG	1053	8	+	Triticum aestivum	part of a light responsive element
ClSHP20-23	LTR	CCGAAA	1667	6	-	Hordeum vulgare	cis-acting element involved in low-temperature responsiveness
ClSHP20-23	MBS	CAACTG	773	6	+	Arabidopsis thaliana	MYB binding site involved in drought-inducibility
ClSHP20-23	MBS	CAACTG	1889	6	+	Arabidopsis thaliana	MYB binding site involved in drought-inducibility
ClSHP20-23	Sp1	GGGCGG	164	6	+	Oryza sativa	light responsive element
ClSHP20-23	TCA-element	TCAGAAGAGG	170	9	-	Brassica oleracea	cis-acting element involved in salicylic acid responsiveness
ClSHP20-23	TCT-motif	TCTTAC	381	6	+	Arabidopsis thaliana	part of a light responsive element
ClSHP20-23	TGACG-motif	TGACG	1529	5	+	Hordeum vulgare	cis-acting regulatory element involved in the MeJA-responsiveness
ClSHP20-23	TGACG-motif	TGACG	1983	5	-	Hordeum vulgare	cis-acting regulatory element involved in the MeJA-responsiveness
ClSHP20-23	TGA-element	AACGAC	1045	6	-	Brassica oleracea	auxin-responsive element
ClSHP20-24	ABRE	ACGTG	1086	5	-	Arabidopsis thaliana	cis-acting element involved in the abscisic acid responsiveness
ClSHP20-24	ABRE	ACGTG	1707	5	+	Arabidopsis thaliana	cis-acting element involved in the abscisic acid responsiveness
ClSHP20-24	ABRE	ACGTG	1790	5	-	Arabidopsis thaliana	cis-acting element involved in the abscisic acid responsiveness
ClSHP20-24	ARE	AAACCA	638	6	+	Zea mays	cis-acting regulatory element essential for the anaerobic induction
ClSHP20-24	ARE	AAACCA	1046	6	-	Zea mays	cis-acting regulatory element essential for the anaerobic induction
ClSHP20-24	ARE	AAACCA	1421	6	+	Zea mays	cis-acting regulatory element essential for the anaerobic induction
ClSHP20-24	Box 4	ATTAAT	256	6	+	Petroselinum crispum	part of a conserved DNA module involved in light responsiveness
ClSHP20-24	Box 4	ATTAAT	620	6	+	Petroselinum crispum	part of a conserved DNA module involved in light responsiveness
ClSHP20-24	CAT-box	GCCACT	1856	6	+	Arabidopsis thaliana	cis-acting regulatory element related to meristem expression
ClSHP20-24	CGTCA-motif	CGTCA	1183	5	+	Hordeum vulgare	cis-acting regulatory element involved in the MeJA-responsiveness
ClSHP20-24	circadian	CAAAGATATC	1349	9	+	Lycopersicon esculentum	cis-acting regulatory element involved in circadian control
ClSHP20-24	G-Box	CACGTT	1706	6	-	Pisum sativum	cis-acting regulatory element involved in light responsiveness
ClSHP20-24	G-box	TACGTG	1086	6	-	Arabidopsis thaliana	cis-acting regulatory element involved in light responsiveness
ClSHP20-24	G-box	TACGTG	1790	6	-	Arabidopsis thaliana	cis-acting regulatory element involved in light responsiveness
ClSHP20-24	GC-motif	CCCCCG	1535	6	+	Zea mays	enhancer-like element involved in anoxic specific inducibility
ClSHP20-24	GT1-motif	GGTTAA	426	6	+	Arabidopsis thaliana	light responsive element
ClSHP20-24	GT1-motif	GGTTAA	1887	6	-	Arabidopsis thaliana	light responsive element
ClSHP20-24	MBS	CAACTG	358	6	-	Arabidopsis thaliana	MYB binding site involved in drought-inducibility
ClSHP20-24	MBS	CAACTG	1144	6	-	Arabidopsis thaliana	MYB binding site involved in drought-inducibility
ClSHP20-24	TGACG-motif	TGACG	1183	5	-	Hordeum vulgare	cis-acting regulatory element involved in the MeJA-responsiveness
ClSHP20-25	ABRE	ACGTG	1609	5	+	Arabidopsis thaliana	cis-acting element involved in the abscisic acid responsiveness
ClSHP20-25	ABRE	GCAACGTGTC	1606	9	+	Hordeum vulgare	cis-acting element involved in the abscisic acid responsiveness
ClSHP20-25	ARE	AAACCA	565	6	-	Zea mays	cis-acting regulatory element essential for the anaerobic induction
ClSHP20-25	Box 4	ATTAAT	627	6	+	Petroselinum crispum	part of a conserved DNA module involved in light responsiveness
ClSHP20-25	Box 4	ATTAAT	1445	6	-	Petroselinum crispum	part of a conserved DNA module involved in light responsiveness
ClSHP20-25	CGTCA-motif	CGTCA	404	5	+	Hordeum vulgare	cis-acting regulatory element involved in the MeJA-responsiveness
ClSHP20-25	CGTCA-motif	CGTCA	676	5	+	Hordeum vulgare	cis-acting regulatory element involved in the MeJA-responsiveness
ClSHP20-25	CGTCA-motif	CGTCA	1094	5	-	Hordeum vulgare	cis-acting regulatory element involved in the MeJA-responsiveness
ClSHP20-25	CGTCA-motif	CGTCA	1303	5	+	Hordeum vulgare	cis-acting regulatory element involved in the MeJA-responsiveness
ClSHP20-25	CGTCA-motif	CGTCA	1846	5	-	Hordeum vulgare	cis-acting regulatory element involved in the MeJA-responsiveness
ClSHP20-25	CGTCA-motif	CGTCA	1863	5	+	Hordeum vulgare	cis-acting regulatory element involved in the MeJA-responsiveness
ClSHP20-25	G-Box	CACGTT	1608	6	-	Pisum sativum	cis-acting regulatory element involved in light responsiveness
ClSHP20-25	GT1-motif	GGTTAA	816	6	-	Arabidopsis thaliana	light responsive element
ClSHP20-25	GT1-motif	GGTTAA	1039	6	-	Arabidopsis thaliana	light responsive element
ClSHP20-25	GT1-motif	GGTTAAT	1038	7	-	Avena sativa	light responsive element
ClSHP20-25	LTR	CCGAAA	1547	6	-	Hordeum vulgare	cis-acting element involved in low-temperature responsiveness
ClSHP20-25	MBS	CAACTG	1523	6	-	Arabidopsis thaliana	MYB binding site involved in drought-inducibility
ClSHP20-25	TCA-element	TCAGAAGAGG	844	9	-	Brassica oleracea	cis-acting element involved in salicylic acid responsiveness
ClSHP20-25	TCCC-motif	TCTCCCT	1804	7	-	Spinacia oleracea	part of a light responsive element
ClSHP20-25	TCT-motif	TCTTAC	186	6	+	Arabidopsis thaliana	part of a light responsive element
ClSHP20-25	TGACG-motif	TGACG	404	5	-	Hordeum vulgare	cis-acting regulatory element involved in the MeJA-responsiveness
ClSHP20-25	TGACG-motif	TGACG	676	5	-	Hordeum vulgare	cis-acting regulatory element involved in the MeJA-responsiveness
ClSHP20-25	TGACG-motif	TGACG	1094	5	+	Hordeum vulgare	cis-acting regulatory element involved in the MeJA-responsiveness
ClSHP20-25	TGACG-motif	TGACG	1303	5	-	Hordeum vulgare	cis-acting regulatory element involved in the MeJA-responsiveness
ClSHP20-25	TGACG-motif	TGACG	1846	5	+	Hordeum vulgare	cis-acting regulatory element involved in the MeJA-responsiveness
ClSHP20-25	TGACG-motif	TGACG	1863	5	-	Hordeum vulgare	cis-acting regulatory element involved in the MeJA-responsiveness
ClSHP20-25	TGA-element	AACGAC	383	6	-	Brassica oleracea	auxin-responsive element
ClSHP20-25	TGA-element	AACGAC	1289	6	-	Brassica oleracea	auxin-responsive element
ClSHP20-25	MSA-like	(T/C)C(T/C)AACGG(T/C)(T/C)A	1040	8.5	-	Catharanthus roseus	cis-acting element involved in cell cycle regulation
ClSHP20-26	AE-box	AGAAACAA	117	8	-	Arabidopsis thaliana	part of a module for light response
ClSHP20-26	ARE	AAACCA	245	6	-	Zea mays	cis-acting regulatory element essential for the anaerobic induction
ClSHP20-26	ARE	AAACCA	341	6	+	Zea mays	cis-acting regulatory element essential for the anaerobic induction
ClSHP20-26	ARE	AAACCA	533	6	+	Zea mays	cis-acting regulatory element essential for the anaerobic induction
ClSHP20-26	ARE	AAACCA	669	6	-	Zea mays	cis-acting regulatory element essential for the anaerobic induction
ClSHP20-26	ARE	AAACCA	1130	6	-	Zea mays	cis-acting regulatory element essential for the anaerobic induction
ClSHP20-26	ARE	AAACCA	1159	6	+	Zea mays	cis-acting regulatory element essential for the anaerobic induction
ClSHP20-26	ARE	AAACCA	1444	6	+	Zea mays	cis-acting regulatory element essential for the anaerobic induction
ClSHP20-26	ARE	AAACCA	1737	6	+	Zea mays	cis-acting regulatory element essential for the anaerobic induction
ClSHP20-26	ATC-motif	AGTAATCT	801	8	+	Spinacia oleracea	part of a conserved DNA module involved in light responsiveness
ClSHP20-26	ATCT-motif	AATCTAATCC	1998	9	+	Pisum sativum	part of a conserved DNA module involved in light responsiveness
ClSHP20-26	CGTCA-motif	CGTCA	23	5	-	Hordeum vulgare	cis-acting regulatory element involved in the MeJA-responsiveness
ClSHP20-26	CGTCA-motif	CGTCA	26	5	+	Hordeum vulgare	cis-acting regulatory element involved in the MeJA-responsiveness
ClSHP20-26	CGTCA-motif	CGTCA	92	5	+	Hordeum vulgare	cis-acting regulatory element involved in the MeJA-responsiveness
ClSHP20-26	circadian	CAAAGATATC	550	9	+	Lycopersicon esculentum	cis-acting regulatory element involved in circadian control
ClSHP20-26	GATA-motif	AAGGATAAGG	1046	9	+	Solanum tuberosum	part of a light responsive element
ClSHP20-26	G-box	GCCACGTGGA	64	9	+	Arabidopsis thaliana	cis-acting regulatory element involved in light responsiveness
ClSHP20-26	GC-motif	CCCCCG	1917	6	+	Zea mays	enhancer-like element involved in anoxic specific inducibility
ClSHP20-26	GT1-motif	GGTTAA	1620	6	-	Arabidopsis thaliana	light responsive element
ClSHP20-26	I-box	gGATAAGGTG	1048	9	+	Zea mays	part of a light responsive element
ClSHP20-26	MRE	AACCTAA	1427	7	+	Petroselinum crispum	MYB binding site involved in light responsiveness
ClSHP20-26	TGACG-motif	TGACG	23	5	+	Hordeum vulgare	cis-acting regulatory element involved in the MeJA-responsiveness
ClSHP20-26	TGACG-motif	TGACG	26	5	-	Hordeum vulgare	cis-acting regulatory element involved in the MeJA-responsiveness
ClSHP20-26	TGACG-motif	TGACG	92	5	-	Hordeum vulgare	cis-acting regulatory element involved in the MeJA-responsiveness
ClSHP20-26	TGA-element	AACGAC	504	6	-	Brassica oleracea	auxin-responsive element
ClSHP20-27	ABRE	ACGTG	691	5	+	Arabidopsis thaliana	cis-acting element involved in the abscisic acid responsiveness
ClSHP20-27	ABRE	TACGGTC	455	7	+	Arabidopsis thaliana	cis-acting element involved in the abscisic acid responsiveness
ClSHP20-27	AE-box	AGAAACAA	1458	8	+	Arabidopsis thaliana	part of a module for light response
ClSHP20-27	ARE	AAACCA	1498	6	-	Zea mays	cis-acting regulatory element essential for the anaerobic induction
ClSHP20-27	ARE	AAACCA	1636	6	-	Zea mays	cis-acting regulatory element essential for the anaerobic induction
ClSHP20-27	CAT-box	GCCACT	136	6	-	Arabidopsis thaliana	cis-acting regulatory element related to meristem expression
ClSHP20-27	CGTCA-motif	CGTCA	623	5	+	Hordeum vulgare	cis-acting regulatory element involved in the MeJA-responsiveness
ClSHP20-27	CGTCA-motif	CGTCA	1775	5	-	Hordeum vulgare	cis-acting regulatory element involved in the MeJA-responsiveness
ClSHP20-27	CGTCA-motif	CGTCA	1853	5	-	Hordeum vulgare	cis-acting regulatory element involved in the MeJA-responsiveness
ClSHP20-27	GARE-motif	TCTGTTG	1820	7	-	Brassica oleracea	gibberellin-responsive element
ClSHP20-27	GATA-motif	GATAGGG	1978	7	-	Pisum sativum	part of a light responsive element
ClSHP20-27	G-Box	CACGTT	690	6	-	Pisum sativum	cis-acting regulatory element involved in light responsiveness
ClSHP20-27	MBS	CAACTG	1791	6	+	Arabidopsis thaliana	MYB binding site involved in drought-inducibility
ClSHP20-27	TCA-element	CCATCTTTTT	115	9	+	Nicotiana tabacum	cis-acting element involved in salicylic acid responsiveness
ClSHP20-27	TCCC-motif	TCTCCCT	1975	7	+	Spinacia oleracea	part of a light responsive element
ClSHP20-27	TC-rich repeats	ATTCTCTAAC	1755	9	-	Nicotiana tabacum	cis-acting element involved in defense and stress responsiveness
ClSHP20-27	TGACG-motif	TGACG	623	5	-	Hordeum vulgare	cis-acting regulatory element involved in the MeJA-responsiveness
ClSHP20-27	TGACG-motif	TGACG	1775	5	+	Hordeum vulgare	cis-acting regulatory element involved in the MeJA-responsiveness
ClSHP20-27	TGACG-motif	TGACG	1853	5	+	Hordeum vulgare	cis-acting regulatory element involved in the MeJA-responsiveness
ClSHP20-27	TGA-element	AACGAC	71	6	-	Brassica oleracea	auxin-responsive element
ClSHP20-28	ABRE	AACCCGG	1056	7	+	Arabidopsis thaliana	cis-acting element involved in the abscisic acid responsiveness
ClSHP20-28	ABRE	ACGTG	1333	5	-	Arabidopsis thaliana	cis-acting element involved in the abscisic acid responsiveness
ClSHP20-28	ABRE	ACGTG	1362	5	-	Arabidopsis thaliana	cis-acting element involved in the abscisic acid responsiveness
ClSHP20-28	ABRE	CGTACGTGCA	1331	9	-	Hordeum vulgare	cis-acting element involved in the abscisic acid responsiveness
ClSHP20-28	ACE	GCGACGTACC	251	9	+	Petroselinum crispum	cis-acting element involved in light responsiveness
ClSHP20-28	ARE	AAACCA	123	6	+	Zea mays	cis-acting regulatory element essential for the anaerobic induction
ClSHP20-28	ARE	AAACCA	161	6	+	Zea mays	cis-acting regulatory element essential for the anaerobic induction
ClSHP20-28	ARE	AAACCA	180	6	+	Zea mays	cis-acting regulatory element essential for the anaerobic induction
ClSHP20-28	ARE	AAACCA	922	6	+	Zea mays	cis-acting regulatory element essential for the anaerobic induction
ClSHP20-28	ARE	AAACCA	950	6	+	Zea mays	cis-acting regulatory element essential for the anaerobic induction
ClSHP20-28	ARE	AAACCA	978	6	+	Zea mays	cis-acting regulatory element essential for the anaerobic induction
ClSHP20-28	ARE	AAACCA	1254	6	-	Zea mays	cis-acting regulatory element essential for the anaerobic induction
ClSHP20-28	AuxRR-core	GGTCCAT	1039	7	+	Nicotiana tabacum	cis-acting regulatory element involved in auxin responsiveness
ClSHP20-28	CAT-box	GCCACT	1203	6	+	Arabidopsis thaliana	cis-acting regulatory element related to meristem expression
ClSHP20-28	CGTCA-motif	CGTCA	1770	5	+	Hordeum vulgare	cis-acting regulatory element involved in the MeJA-responsiveness
ClSHP20-28	GARE-motif	TCTGTTG	184	7	-	Brassica oleracea	gibberellin-responsive element
ClSHP20-28	G-box	CACGAC	1147	6	+	Zea mays	cis-acting regulatory element involved in light responsiveness
ClSHP20-28	G-Box	CACGTT	1362	6	+	Pisum sativum	cis-acting regulatory element involved in light responsiveness
ClSHP20-28	G-box	TACGTG	1333	6	-	Arabidopsis thaliana	cis-acting regulatory element involved in light responsiveness
ClSHP20-28	GC-motif	CCCCCG	386	6	-	Zea mays	enhancer-like element involved in anoxic specific inducibility
ClSHP20-28	GT1-motif	GGTTAA	1054	6	-	Arabidopsis thaliana	light responsive element
ClSHP20-28	GT1-motif	GGTTAA	1208	6	-	Arabidopsis thaliana	light responsive element
ClSHP20-28	LTR	CCGAAA	1315	6	-	Hordeum vulgare	cis-acting element involved in low-temperature responsiveness
ClSHP20-28	LTR	CCGAAA	1966	6	-	Hordeum vulgare	cis-acting element involved in low-temperature responsiveness
ClSHP20-28	MBS	CAACTG	1084	6	-	Arabidopsis thaliana	MYB binding site involved in drought-inducibility
ClSHP20-28	P-box	CCTTTTG	1854	7	+	Oryza sativa	gibberellin-responsive element
ClSHP20-28	P-box	CCTTTTG	1982	7	+	Oryza sativa	gibberellin-responsive element
ClSHP20-28	TCA-element	CCATCTTTTT	1101	9	+	Nicotiana tabacum	cis-acting element involved in salicylic acid responsiveness
ClSHP20-28	TCCC-motif	TCTCCCT	290	7	-	Spinacia oleracea	part of a light responsive element
ClSHP20-28	TCCC-motif	TCTCCCT	351	7	-	Spinacia oleracea	part of a light responsive element
ClSHP20-28	TC-rich repeats	ATTCTCTAAC	1940	9	+	Nicotiana tabacum	cis-acting element involved in defense and stress responsiveness
ClSHP20-28	TCT-motif	TCTTAC	1789	6	+	Arabidopsis thaliana	part of a light responsive element
ClSHP20-28	TGACG-motif	TGACG	1770	5	-	Hordeum vulgare	cis-acting regulatory element involved in the MeJA-responsiveness
ClSHP20-28	TGA-element	AACGAC	905	6	-	Brassica oleracea	auxin-responsive element
ClSHP20-28	TGA-element	AACGAC	1995	6	-	Brassica oleracea	auxin-responsive element
ClSHP20-29	ABRE	ACGTG	378	5	+	Arabidopsis thaliana	cis-acting element involved in the abscisic acid responsiveness
ClSHP20-29	ABRE	ACGTG	402	5	+	Arabidopsis thaliana	cis-acting element involved in the abscisic acid responsiveness
ClSHP20-29	ABRE	ACGTG	620	5	+	Arabidopsis thaliana	cis-acting element involved in the abscisic acid responsiveness
ClSHP20-29	ABRE	ACGTG	1600	5	+	Arabidopsis thaliana	cis-acting element involved in the abscisic acid responsiveness
ClSHP20-29	ABRE	CACGTG	619	6	+	Arabidopsis thaliana	cis-acting element involved in the abscisic acid responsiveness
ClSHP20-29	ABRE	CACGTG	1599	6	-	Arabidopsis thaliana	cis-acting element involved in the abscisic acid responsiveness
ClSHP20-29	ACE	GACACGTATG	1254	9	-	Petroselinum crispum	cis-acting element involved in light responsiveness
ClSHP20-29	ARE	AAACCA	615	6	+	Zea mays	cis-acting regulatory element essential for the anaerobic induction
ClSHP20-29	ARE	AAACCA	860	6	+	Zea mays	cis-acting regulatory element essential for the anaerobic induction
ClSHP20-29	ARE	AAACCA	1154	6	+	Zea mays	cis-acting regulatory element essential for the anaerobic induction
ClSHP20-29	ARE	AAACCA	1460	6	+	Zea mays	cis-acting regulatory element essential for the anaerobic induction
ClSHP20-29	CAT-box	GCCACT	465	6	+	Arabidopsis thaliana	cis-acting regulatory element related to meristem expression
ClSHP20-29	CAT-box	GCCACT	670	6	+	Arabidopsis thaliana	cis-acting regulatory element related to meristem expression
ClSHP20-29	CAT-box	GCCACT	758	6	-	Arabidopsis thaliana	cis-acting regulatory element related to meristem expression
ClSHP20-29	CAT-box	GCCACT	826	6	+	Arabidopsis thaliana	cis-acting regulatory element related to meristem expression
ClSHP20-29	CGTCA-motif	CGTCA	394	5	-	Hordeum vulgare	cis-acting regulatory element involved in the MeJA-responsiveness
ClSHP20-29	CGTCA-motif	CGTCA	972	5	-	Hordeum vulgare	cis-acting regulatory element involved in the MeJA-responsiveness
ClSHP20-29	CGTCA-motif	CGTCA	1251	5	+	Hordeum vulgare	cis-acting regulatory element involved in the MeJA-responsiveness
ClSHP20-29	G-box	CACGAC	844	6	+	Zea mays	cis-acting regulatory element involved in light responsiveness
ClSHP20-29	G-box	CACGAC	1303	6	-	Zea mays	cis-acting regulatory element involved in light responsiveness
ClSHP20-29	G-box	CACGAC	1568	6	+	Zea mays	cis-acting regulatory element involved in light responsiveness
ClSHP20-29	G-box	CACGAC	1855	6	-	Zea mays	cis-acting regulatory element involved in light responsiveness
ClSHP20-29	G-box	CACGTC	401	6	-	Zea mays	cis-acting regulatory element involved in light responsiveness
ClSHP20-29	G-Box	CACGTG	619	6	+	Pisum sativum	cis-acting regulatory element involved in light responsiveness
ClSHP20-29	G-Box	CACGTG	1599	6	-	Pisum sativum	cis-acting regulatory element involved in light responsiveness
ClSHP20-29	G-box	CACGTG	619	6	+	Arabidopsis thaliana	cis-acting regulatory element involved in light responsiveness
ClSHP20-29	G-box	CACGTG	1599	6	-	Arabidopsis thaliana	cis-acting regulatory element involved in light responsiveness
ClSHP20-29	G-Box	CACGTT	377	6	-	Pisum sativum	cis-acting regulatory element involved in light responsiveness
ClSHP20-29	G-box	GCCACGTGGA	581	9	-	Arabidopsis thaliana	cis-acting regulatory element involved in light responsiveness
ClSHP20-29	G-box	GCCACGTGGA	617	9	+	Arabidopsis thaliana	cis-acting regulatory element involved in light responsiveness
ClSHP20-29	G-Box	TCCACATGGCA	581	10	+	Triticum aestivum	cis-acting regulatory element involved in light responsiveness
ClSHP20-29	Sp1	GGGCGG	1971	6	+	Oryza sativa	light responsive element
ClSHP20-29	TCCC-motif	TCTCCCT	1145	7	+	Spinacia oleracea	part of a light responsive element
ClSHP20-29	TGACG-motif	TGACG	394	5	+	Hordeum vulgare	cis-acting regulatory element involved in the MeJA-responsiveness
ClSHP20-29	TGACG-motif	TGACG	972	5	+	Hordeum vulgare	cis-acting regulatory element involved in the MeJA-responsiveness
ClSHP20-29	TGACG-motif	TGACG	1251	5	-	Hordeum vulgare	cis-acting regulatory element involved in the MeJA-responsiveness
ClSHP20-3	ABRE	ACGTG	569	5	-	Arabidopsis thaliana	cis-acting element involved in the abscisic acid responsiveness
ClSHP20-3	ABRE	ACGTG	987	5	+	Arabidopsis thaliana	cis-acting element involved in the abscisic acid responsiveness
ClSHP20-3	ABRE	ACGTG	1620	5	-	Arabidopsis thaliana	cis-acting element involved in the abscisic acid responsiveness
ClSHP20-3	ABRE	CACGTG	986	6	+	Arabidopsis thaliana	cis-acting element involved in the abscisic acid responsiveness
ClSHP20-3	AE-box	AGAAACTT	1421	8	+	Arabidopsis thaliana	part of a module for light response
ClSHP20-3	ARE	AAACCA	143	6	-	Zea mays	cis-acting regulatory element essential for the anaerobic induction
ClSHP20-3	ARE	AAACCA	507	6	-	Zea mays	cis-acting regulatory element essential for the anaerobic induction
ClSHP20-3	ARE	AAACCA	834	6	-	Zea mays	cis-acting regulatory element essential for the anaerobic induction
ClSHP20-3	ARE	AAACCA	1574	6	+	Zea mays	cis-acting regulatory element essential for the anaerobic induction
ClSHP20-3	Box 4	ATTAAT	1214	6	-	Petroselinum crispum	part of a conserved DNA module involved in light responsiveness
ClSHP20-3	Box 4	ATTAAT	1246	6	-	Petroselinum crispum	part of a conserved DNA module involved in light responsiveness
ClSHP20-3	CAT-box	GCCACT	63	6	+	Arabidopsis thaliana	cis-acting regulatory element related to meristem expression
ClSHP20-3	CGTCA-motif	CGTCA	547	5	-	Hordeum vulgare	cis-acting regulatory element involved in the MeJA-responsiveness
ClSHP20-3	CGTCA-motif	CGTCA	1622	5	+	Hordeum vulgare	cis-acting regulatory element involved in the MeJA-responsiveness
ClSHP20-3	circadian	CAAAGATATC	424	9	-	Lycopersicon esculentum	cis-acting regulatory element involved in circadian control
ClSHP20-3	GARE-motif	TCTGTTG	1417	7	-	Brassica oleracea	gibberellin-responsive element
ClSHP20-3	G-box	CACGTC	569	6	+	Zea mays	cis-acting regulatory element involved in light responsiveness
ClSHP20-3	G-box	CACGTC	1620	6	+	Zea mays	cis-acting regulatory element involved in light responsiveness
ClSHP20-3	G-Box	CACGTG	986	6	+	Pisum sativum	cis-acting regulatory element involved in light responsiveness
ClSHP20-3	G-box	CACGTG	986	6	+	Arabidopsis thaliana	cis-acting regulatory element involved in light responsiveness
ClSHP20-3	Sp1	GGGCGG	1986	6	-	Oryza sativa	light responsive element
ClSHP20-3	TCCC-motif	TCTCCCT	750	7	+	Spinacia oleracea	part of a light responsive element
ClSHP20-3	TGACG-motif	TGACG	547	5	+	Hordeum vulgare	cis-acting regulatory element involved in the MeJA-responsiveness
ClSHP20-3	TGACG-motif	TGACG	1622	5	-	Hordeum vulgare	cis-acting regulatory element involved in the MeJA-responsiveness
ClSHP20-30	ABRE	ACGTG	620	5	+	Arabidopsis thaliana	cis-acting element involved in the abscisic acid responsiveness
ClSHP20-30	ABRE	ACGTG	1161	5	-	Arabidopsis thaliana	cis-acting element involved in the abscisic acid responsiveness
ClSHP20-30	ABRE	ACGTG	1212	5	-	Arabidopsis thaliana	cis-acting element involved in the abscisic acid responsiveness
ClSHP20-30	ABRE	ACGTG	1228	5	+	Arabidopsis thaliana	cis-acting element involved in the abscisic acid responsiveness
ClSHP20-30	ABRE	ACGTG	1855	5	-	Arabidopsis thaliana	cis-acting element involved in the abscisic acid responsiveness
ClSHP20-30	ABRE	CACGTG	1227	6	-	Arabidopsis thaliana	cis-acting element involved in the abscisic acid responsiveness
ClSHP20-30	ABRE	CGCACGTGTC	1225	9	-	Hordeum vulgare	cis-acting element involved in the abscisic acid responsiveness
ClSHP20-30	ABRE	CGTACGTGCA	824	9	-	Hordeum vulgare	cis-acting element involved in the abscisic acid responsiveness
ClSHP20-30	ABRE	GACACGTGGC	1106	9	-	Triticum aestivum	cis-acting element involved in the abscisic acid responsiveness
ClSHP20-30	ARE	AAACCA	343	6	-	Zea mays	cis-acting regulatory element essential for the anaerobic induction
ClSHP20-30	AuxRR-core	GGTCCAT	844	7	-	Nicotiana tabacum	cis-acting regulatory element involved in auxin responsiveness
ClSHP20-30	CGTCA-motif	CGTCA	962	5	-	Hordeum vulgare	cis-acting regulatory element involved in the MeJA-responsiveness
ClSHP20-30	CGTCA-motif	CGTCA	965	5	+	Hordeum vulgare	cis-acting regulatory element involved in the MeJA-responsiveness
ClSHP20-30	CGTCA-motif	CGTCA	998	5	-	Hordeum vulgare	cis-acting regulatory element involved in the MeJA-responsiveness
ClSHP20-30	CGTCA-motif	CGTCA	1569	5	-	Hordeum vulgare	cis-acting regulatory element involved in the MeJA-responsiveness
ClSHP20-30	G-box	ACACGTG(G/t)CACC	1103	10.5	-	Lycopersicon esculentum	cis-acting regulatory element involved in light responsiveness
ClSHP20-30	G-box	CACGAC	779	6	+	Zea mays	cis-acting regulatory element involved in light responsiveness
ClSHP20-30	G-box	CACGTC	619	6	-	Zea mays	cis-acting regulatory element involved in light responsiveness
ClSHP20-30	G-box	CACGTC	1212	6	+	Zea mays	cis-acting regulatory element involved in light responsiveness
ClSHP20-30	G-box	CACGTC	1855	6	+	Zea mays	cis-acting regulatory element involved in light responsiveness
ClSHP20-30	G-box	CACGTG	1227	6	-	Arabidopsis thaliana	cis-acting regulatory element involved in light responsiveness
ClSHP20-30	G-Box	CACGTG	1227	6	-	Pisum sativum	cis-acting regulatory element involved in light responsiveness
ClSHP20-30	G-Box	CACGTT	1161	6	+	Pisum sativum	cis-acting regulatory element involved in light responsiveness
ClSHP20-30	MBS	CAACTG	118	6	-	Arabidopsis thaliana	MYB binding site involved in drought-inducibility
ClSHP20-30	Sp1	GGGCGG	1896	6	-	Oryza sativa	light responsive element
ClSHP20-30	TCA-element	TCAGAAGAGG	1541	9	-	Brassica oleracea	cis-acting element involved in salicylic acid responsiveness
ClSHP20-30	TCCC-motif	TCTCCCT	1384	7	-	Spinacia oleracea	part of a light responsive element
ClSHP20-30	TGACG-motif	TGACG	962	5	+	Hordeum vulgare	cis-acting regulatory element involved in the MeJA-responsiveness
ClSHP20-30	TGACG-motif	TGACG	965	5	-	Hordeum vulgare	cis-acting regulatory element involved in the MeJA-responsiveness
ClSHP20-30	TGACG-motif	TGACG	998	5	+	Hordeum vulgare	cis-acting regulatory element involved in the MeJA-responsiveness
ClSHP20-30	TGACG-motif	TGACG	1569	5	+	Hordeum vulgare	cis-acting regulatory element involved in the MeJA-responsiveness
ClSHP20-30	TGA-element	AACGAC	1440	6	-	Brassica oleracea	auxin-responsive element
ClSHP20-31	ABRE	ACGTG	217	5	-	Arabidopsis thaliana	cis-acting element involved in the abscisic acid responsiveness
ClSHP20-31	ABRE	ACGTG	1240	5	+	Arabidopsis thaliana	cis-acting element involved in the abscisic acid responsiveness
ClSHP20-31	ABRE	ACGTG	1395	5	-	Arabidopsis thaliana	cis-acting element involved in the abscisic acid responsiveness
ClSHP20-31	ABRE	ACGTG	1587	5	+	Arabidopsis thaliana	cis-acting element involved in the abscisic acid responsiveness
ClSHP20-31	ABRE	CACGTG	1239	6	-	Arabidopsis thaliana	cis-acting element involved in the abscisic acid responsiveness
ClSHP20-31	ABRE	CGCACGTGTC	1237	9	-	Hordeum vulgare	cis-acting element involved in the abscisic acid responsiveness
ClSHP20-31	ABRE	GACACGTGGC	1118	9	-	Triticum aestivum	cis-acting element involved in the abscisic acid responsiveness
ClSHP20-31	ABRE	GCAACGTGTC	1393	9	-	Hordeum vulgare	cis-acting element involved in the abscisic acid responsiveness
ClSHP20-31	ABRE	TACGGTC	690	7	-	Arabidopsis thaliana	cis-acting element involved in the abscisic acid responsiveness
ClSHP20-31	AE-box	AGAAACAA	534	8	-	Arabidopsis thaliana	part of a module for light response
ClSHP20-31	ARE	AAACCA	1427	6	-	Zea mays	cis-acting regulatory element essential for the anaerobic induction
ClSHP20-31	CAT-box	GCCACT	771	6	-	Arabidopsis thaliana	cis-acting regulatory element related to meristem expression
ClSHP20-31	CGTCA-motif	CGTCA	671	5	-	Hordeum vulgare	cis-acting regulatory element involved in the MeJA-responsiveness
ClSHP20-31	CGTCA-motif	CGTCA	1010	5	-	Hordeum vulgare	cis-acting regulatory element involved in the MeJA-responsiveness
ClSHP20-31	CGTCA-motif	CGTCA	1873	5	+	Hordeum vulgare	cis-acting regulatory element involved in the MeJA-responsiveness
ClSHP20-31	GATA-motif	AAGATAAGATT	198	10	-	Arabidopsis thaliana	part of a light responsive element
ClSHP20-31	G-box	ACACGTG(G/t)CACC	1115	10.5	-	Lycopersicon esculentum	cis-acting regulatory element involved in light responsiveness
ClSHP20-31	G-box	CACGAC	516	6	+	Zea mays	cis-acting regulatory element involved in light responsiveness
ClSHP20-31	G-box	CACGTC	1586	6	-	Zea mays	cis-acting regulatory element involved in light responsiveness
ClSHP20-31	G-Box	CACGTG	1239	6	-	Pisum sativum	cis-acting regulatory element involved in light responsiveness
ClSHP20-31	G-box	CACGTG	1239	6	-	Arabidopsis thaliana	cis-acting regulatory element involved in light responsiveness
ClSHP20-31	G-Box	CACGTT	1395	6	+	Pisum sativum	cis-acting regulatory element involved in light responsiveness
ClSHP20-31	G-box	TACGTG	217	6	-	Arabidopsis thaliana	cis-acting regulatory element involved in light responsiveness
ClSHP20-31	Sp1	GGGCGG	1545	6	+	Oryza sativa	light responsive element
ClSHP20-31	TCA-element	TCAGAAGAGG	1896	9	+	Brassica oleracea	cis-acting element involved in salicylic acid responsiveness
ClSHP20-31	TCCC-motif	TCTCCCT	1378	7	-	Spinacia oleracea	part of a light responsive element
ClSHP20-31	TGACG-motif	TGACG	671	5	+	Hordeum vulgare	cis-acting regulatory element involved in the MeJA-responsiveness
ClSHP20-31	TGACG-motif	TGACG	1010	5	+	Hordeum vulgare	cis-acting regulatory element involved in the MeJA-responsiveness
ClSHP20-31	TGACG-motif	TGACG	1873	5	-	Hordeum vulgare	cis-acting regulatory element involved in the MeJA-responsiveness
ClSHP20-31	TGA-element	AACGAC	1125	6	-	Brassica oleracea	auxin-responsive element
ClSHP20-31	TGA-element	AACGAC	2001	6	+	Brassica oleracea	auxin-responsive element
ClSHP20-32	ABRE	ACGTG	691	5	-	Arabidopsis thaliana	cis-acting element involved in the abscisic acid responsiveness
ClSHP20-32	ABRE	ACGTG	1258	5	-	Arabidopsis thaliana	cis-acting element involved in the abscisic acid responsiveness
ClSHP20-32	ABRE	ACGTG	1922	5	-	Arabidopsis thaliana	cis-acting element involved in the abscisic acid responsiveness
ClSHP20-32	ARE	AAACCA	553	6	-	Zea mays	cis-acting regulatory element essential for the anaerobic induction
ClSHP20-32	ARE	AAACCA	796	6	+	Zea mays	cis-acting regulatory element essential for the anaerobic induction
ClSHP20-32	Box 4	ATTAAT	246	6	+	Petroselinum crispum	part of a conserved DNA module involved in light responsiveness
ClSHP20-32	Box 4	ATTAAT	1202	6	-	Petroselinum crispum	part of a conserved DNA module involved in light responsiveness
ClSHP20-32	CAT-box	GCCACT	1049	6	-	Arabidopsis thaliana	cis-acting regulatory element related to meristem expression
ClSHP20-32	CGTCA-motif	CGTCA	1155	5	+	Hordeum vulgare	cis-acting regulatory element involved in the MeJA-responsiveness
ClSHP20-32	GATA-motif	AAGATAAGATT	1712	10	-	Arabidopsis thaliana	part of a light responsive element
ClSHP20-32	GATA-motif	GATAGGG	1228	7	-	Pisum sativum	part of a light responsive element
ClSHP20-32	G-Box	CACGTT	1258	6	+	Pisum sativum	cis-acting regulatory element involved in light responsiveness
ClSHP20-32	G-box	TACGTG	691	6	-	Arabidopsis thaliana	cis-acting regulatory element involved in light responsiveness
ClSHP20-32	G-box	TACGTG	1922	6	-	Arabidopsis thaliana	cis-acting regulatory element involved in light responsiveness
ClSHP20-32	GT1-motif	GGTTAA	1207	6	-	Arabidopsis thaliana	light responsive element
ClSHP20-32	GT1-motif	GGTTAAT	1206	7	-	Avena sativa	light responsive element
ClSHP20-32	MBS	CAACTG	147	6	+	Arabidopsis thaliana	MYB binding site involved in drought-inducibility
ClSHP20-32	MBS	CAACTG	283	6	-	Arabidopsis thaliana	MYB binding site involved in drought-inducibility
ClSHP20-32	Sp1	GGGCGG	358	6	-	Oryza sativa	light responsive element
ClSHP20-32	Sp1	GGGCGG	1396	6	-	Oryza sativa	light responsive element
ClSHP20-32	Sp1	GGGCGG	1618	6	+	Oryza sativa	light responsive element
ClSHP20-32	TCA-element	TCAGAAGAGG	1157	9	+	Brassica oleracea	cis-acting element involved in salicylic acid responsiveness
ClSHP20-32	TGACG-motif	TGACG	1155	5	-	Hordeum vulgare	cis-acting regulatory element involved in the MeJA-responsiveness
ClSHP20-4	ABRE	ACGTG	90	5	-	Arabidopsis thaliana	cis-acting element involved in the abscisic acid responsiveness
ClSHP20-4	ABRE	ACGTG	690	5	+	Arabidopsis thaliana	cis-acting element involved in the abscisic acid responsiveness
ClSHP20-4	ABRE	ACGTG	1019	5	-	Arabidopsis thaliana	cis-acting element involved in the abscisic acid responsiveness
ClSHP20-4	ABRE	ACGTG	1406	5	-	Arabidopsis thaliana	cis-acting element involved in the abscisic acid responsiveness
ClSHP20-4	ABRE	ACGTG	1509	5	-	Arabidopsis thaliana	cis-acting element involved in the abscisic acid responsiveness
ClSHP20-4	ARE	AAACCA	439	6	+	Zea mays	cis-acting regulatory element essential for the anaerobic induction
ClSHP20-4	ARE	AAACCA	539	6	-	Zea mays	cis-acting regulatory element essential for the anaerobic induction
ClSHP20-4	ARE	AAACCA	1015	6	+	Zea mays	cis-acting regulatory element essential for the anaerobic induction
ClSHP20-4	ARE	AAACCA	1428	6	+	Zea mays	cis-acting regulatory element essential for the anaerobic induction
ClSHP20-4	AuxRR-core	GGTCCAT	859	7	-	Nicotiana tabacum	cis-acting regulatory element involved in auxin responsiveness
ClSHP20-4	CGTCA-motif	CGTCA	92	5	+	Hordeum vulgare	cis-acting regulatory element involved in the MeJA-responsiveness
ClSHP20-4	CGTCA-motif	CGTCA	1445	5	-	Hordeum vulgare	cis-acting regulatory element involved in the MeJA-responsiveness
ClSHP20-4	CGTCA-motif	CGTCA	1760	5	+	Hordeum vulgare	cis-acting regulatory element involved in the MeJA-responsiveness
ClSHP20-4	G-box	CACGTC	90	6	+	Zea mays	cis-acting regulatory element involved in light responsiveness
ClSHP20-4	G-box	CACGTC	689	6	-	Zea mays	cis-acting regulatory element involved in light responsiveness
ClSHP20-4	G-Box	CACGTT	1019	6	+	Pisum sativum	cis-acting regulatory element involved in light responsiveness
ClSHP20-4	G-box	TACGTG	1406	6	-	Arabidopsis thaliana	cis-acting regulatory element involved in light responsiveness
ClSHP20-4	G-box	TACGTG	1509	6	-	Arabidopsis thaliana	cis-acting regulatory element involved in light responsiveness
ClSHP20-4	GT1-motif	GGTTAA	360	6	-	Arabidopsis thaliana	light responsive element
ClSHP20-4	GT1-motif	GGTTAA	998	6	-	Arabidopsis thaliana	light responsive element
ClSHP20-4	GT1-motif	GGTTAA	1526	6	-	Arabidopsis thaliana	light responsive element
ClSHP20-4	I-box	AGATAAGG	1719	8	+	Triticum aestivum	part of a light responsive element
ClSHP20-4	LTR	CCGAAA	1467	6	-	Hordeum vulgare	cis-acting element involved in low-temperature responsiveness
ClSHP20-4	LTR	CCGAAA	1693	6	+	Hordeum vulgare	cis-acting element involved in low-temperature responsiveness
ClSHP20-4	MBS	CAACTG	519	6	+	Arabidopsis thaliana	MYB binding site involved in drought-inducibility
ClSHP20-4	Sp1	GGGCGG	1565	6	-	Oryza sativa	light responsive element
ClSHP20-4	Sp1	GGGCGG	1732	6	+	Oryza sativa	light responsive element
ClSHP20-4	TCA-element	CCATCTTTTT	1225	9	+	Nicotiana tabacum	cis-acting element involved in salicylic acid responsiveness
ClSHP20-4	TC-rich repeats	ATTCTCTAAC	479	9	-	Nicotiana tabacum	cis-acting element involved in defense and stress responsiveness
ClSHP20-4	TC-rich repeats	GTTTTCTTAC	510	9	-	Nicotiana tabacum	cis-acting element involved in defense and stress responsiveness
ClSHP20-4	TC-rich repeats	GTTTTCTTAC	1009	9	-	Nicotiana tabacum	cis-acting element involved in defense and stress responsiveness
ClSHP20-4	TCT-motif	TCTTAC	65	6	-	Arabidopsis thaliana	part of a light responsive element
ClSHP20-4	TCT-motif	TCTTAC	139	6	+	Arabidopsis thaliana	part of a light responsive element
ClSHP20-4	TCT-motif	TCTTAC	611	6	-	Arabidopsis thaliana	part of a light responsive element
ClSHP20-4	TCT-motif	TCTTAC	1075	6	+	Arabidopsis thaliana	part of a light responsive element
ClSHP20-4	TCT-motif	TCTTAC	1327	6	-	Arabidopsis thaliana	part of a light responsive element
ClSHP20-4	TGACG-motif	TGACG	92	5	-	Hordeum vulgare	cis-acting regulatory element involved in the MeJA-responsiveness
ClSHP20-4	TGACG-motif	TGACG	1445	5	+	Hordeum vulgare	cis-acting regulatory element involved in the MeJA-responsiveness
ClSHP20-4	TGACG-motif	TGACG	1760	5	-	Hordeum vulgare	cis-acting regulatory element involved in the MeJA-responsiveness
ClSHP20-5	ABRE	ACGTG	1460	5	-	Arabidopsis thaliana	cis-acting element involved in the abscisic acid responsiveness
ClSHP20-5	ARE	AAACCA	673	6	-	Zea mays	cis-acting regulatory element essential for the anaerobic induction
ClSHP20-5	ATC-motif	AGTAATCT	866	8	-	Spinacia oleracea	part of a conserved DNA module involved in light responsiveness
ClSHP20-5	Box 4	ATTAAT	1058	6	-	Petroselinum crispum	part of a conserved DNA module involved in light responsiveness
ClSHP20-5	CAT-box	GCCACT	1824	6	+	Arabidopsis thaliana	cis-acting regulatory element related to meristem expression
ClSHP20-5	CGTCA-motif	CGTCA	380	5	+	Hordeum vulgare	cis-acting regulatory element involved in the MeJA-responsiveness
ClSHP20-5	CGTCA-motif	CGTCA	413	5	+	Hordeum vulgare	cis-acting regulatory element involved in the MeJA-responsiveness
ClSHP20-5	GARE-motif	TCTGTTG	327	7	-	Brassica oleracea	gibberellin-responsive element
ClSHP20-5	GATA-motif	GATAGGG	995	7	+	Pisum sativum	part of a light responsive element
ClSHP20-5	G-box	CACGTC	1460	6	+	Zea mays	cis-acting regulatory element involved in light responsiveness
ClSHP20-5	GC-motif	CCCCCG	138	6	+	Zea mays	enhancer-like element involved in anoxic specific inducibility
ClSHP20-5	GC-motif	CCCCCG	209	6	-	Zea mays	enhancer-like element involved in anoxic specific inducibility
ClSHP20-5	MBS	CAACTG	1654	6	+	Arabidopsis thaliana	MYB binding site involved in drought-inducibility
ClSHP20-5	Sp1	GGGCGG	135	6	-	Oryza sativa	light responsive element
ClSHP20-5	TGACG-motif	TGACG	380	5	-	Hordeum vulgare	cis-acting regulatory element involved in the MeJA-responsiveness
ClSHP20-5	TGACG-motif	TGACG	413	5	-	Hordeum vulgare	cis-acting regulatory element involved in the MeJA-responsiveness
ClSHP20-5	TGA-element	AACGAC	244	6	+	Brassica oleracea	auxin-responsive element
ClSHP20-6	ARE	AAACCA	122	6	-	Zea mays	cis-acting regulatory element essential for the anaerobic induction
ClSHP20-6	ARE	AAACCA	351	6	-	Zea mays	cis-acting regulatory element essential for the anaerobic induction
ClSHP20-6	ARE	AAACCA	533	6	-	Zea mays	cis-acting regulatory element essential for the anaerobic induction
ClSHP20-6	CAT-box	GCCACT	359	6	-	Arabidopsis thaliana	cis-acting regulatory element related to meristem expression
ClSHP20-6	CGTCA-motif	CGTCA	1691	5	-	Hordeum vulgare	cis-acting regulatory element involved in the MeJA-responsiveness
ClSHP20-6	GATA-motif	AAGGATAAGG	241	9	-	Solanum tuberosum	part of a light responsive element
ClSHP20-6	GT1-motif	GGTTAA	724	6	-	Arabidopsis thaliana	light responsive element
ClSHP20-6	I-box	cCATATCCAAT	901	10	+	Flaveria trinervia	part of a light responsive element
ClSHP20-6	MBS	CAACTG	1447	6	+	Arabidopsis thaliana	MYB binding site involved in drought-inducibility
ClSHP20-6	Sp1	GGGCGG	523	6	-	Oryza sativa	light responsive element
ClSHP20-6	TCCC-motif	TCTCCCT	448	7	+	Spinacia oleracea	part of a light responsive element
ClSHP20-6	TC-rich repeats	ATTCTCTAAC	1714	9	+	Nicotiana tabacum	cis-acting element involved in defense and stress responsiveness
ClSHP20-6	TGACG-motif	TGACG	1691	5	+	Hordeum vulgare	cis-acting regulatory element involved in the MeJA-responsiveness
ClSHP20-6	TGA-element	AACGAC	148	6	-	Brassica oleracea	auxin-responsive element
ClSHP20-6	TGA-element	AACGAC	918	6	-	Brassica oleracea	auxin-responsive element
ClSHP20-6	TGA-element	AACGAC	1115	6	-	Brassica oleracea	auxin-responsive element
ClSHP20-7	ARE	AAACCA	713	6	-	Zea mays	cis-acting regulatory element essential for the anaerobic induction
ClSHP20-7	ARE	AAACCA	1995	6	+	Zea mays	cis-acting regulatory element essential for the anaerobic induction
ClSHP20-7	CAT-box	GCCACT	809	6	-	Arabidopsis thaliana	cis-acting regulatory element related to meristem expression
ClSHP20-7	GATA-motif	AAGGATAAGG	671	9	+	Solanum tuberosum	part of a light responsive element
ClSHP20-7	GC-motif	CCCCCG	1383	6	-	Zea mays	enhancer-like element involved in anoxic specific inducibility
ClSHP20-7	LTR	CCGAAA	1115	6	-	Hordeum vulgare	cis-acting element involved in low-temperature responsiveness
ClSHP20-7	MBS	CAACTG	374	6	-	Arabidopsis thaliana	MYB binding site involved in drought-inducibility
ClSHP20-7	MBS	CAACTG	538	6	-	Arabidopsis thaliana	MYB binding site involved in drought-inducibility
ClSHP20-7	MBS	CAACTG	928	6	+	Arabidopsis thaliana	MYB binding site involved in drought-inducibility
ClSHP20-7	Sp1	GGGCGG	1864	6	-	Oryza sativa	light responsive element
ClSHP20-7	TCT-motif	TCTTAC	466	6	+	Arabidopsis thaliana	part of a light responsive element
ClSHP20-7	TCT-motif	TCTTAC	620	6	-	Arabidopsis thaliana	part of a light responsive element
ClSHP20-7	TCT-motif	TCTTAC	758	6	+	Arabidopsis thaliana	part of a light responsive element
ClSHP20-7	MSA-like	(T/C)C(T/C)AACGG(T/C)(T/C)A	1448	9	-	Catharanthus roseus	cis-acting element involved in cell cycle regulation
ClSHP20-8	ARE	AAACCA	714	6	-	Zea mays	cis-acting regulatory element essential for the anaerobic induction
ClSHP20-8	ARE	AAACCA	1995	6	+	Zea mays	cis-acting regulatory element essential for the anaerobic induction
ClSHP20-8	CAT-box	GCCACT	810	6	-	Arabidopsis thaliana	cis-acting regulatory element related to meristem expression
ClSHP20-8	GATA-motif	AAGGATAAGG	672	9	+	Solanum tuberosum	part of a light responsive element
ClSHP20-8	GC-motif	CCCCCG	1383	6	-	Zea mays	enhancer-like element involved in anoxic specific inducibility
ClSHP20-8	LTR	CCGAAA	1116	6	-	Hordeum vulgare	cis-acting element involved in low-temperature responsiveness
ClSHP20-8	MBS	CAACTG	375	6	-	Arabidopsis thaliana	MYB binding site involved in drought-inducibility
ClSHP20-8	MBS	CAACTG	539	6	-	Arabidopsis thaliana	MYB binding site involved in drought-inducibility
ClSHP20-8	MBS	CAACTG	929	6	+	Arabidopsis thaliana	MYB binding site involved in drought-inducibility
ClSHP20-8	Sp1	GGGCGG	1864	6	-	Oryza sativa	light responsive element
ClSHP20-8	TCT-motif	TCTTAC	467	6	+	Arabidopsis thaliana	part of a light responsive element
ClSHP20-8	TCT-motif	TCTTAC	621	6	-	Arabidopsis thaliana	part of a light responsive element
ClSHP20-8	TCT-motif	TCTTAC	759	6	+	Arabidopsis thaliana	part of a light responsive element
ClSHP20-8	MSA-like	(T/C)C(T/C)AACGG(T/C)(T/C)A	1448	9	-	Catharanthus roseus	cis-acting element involved in cell cycle regulation
ClSHP20-9	ABRE	ACGTG	302	5	-	Arabidopsis thaliana	cis-acting element involved in the abscisic acid responsiveness
ClSHP20-9	ABRE	ACGTG	1007	5	+	Arabidopsis thaliana	cis-acting element involved in the abscisic acid responsiveness
ClSHP20-9	ABRE	ACGTG	1154	5	+	Arabidopsis thaliana	cis-acting element involved in the abscisic acid responsiveness
ClSHP20-9	ABRE	ACGTG	1429	5	+	Arabidopsis thaliana	cis-acting element involved in the abscisic acid responsiveness
ClSHP20-9	ABRE	ACGTG	1603	5	+	Arabidopsis thaliana	cis-acting element involved in the abscisic acid responsiveness
ClSHP20-9	ABRE	CACGTG	1006	6	+	Arabidopsis thaliana	cis-acting element involved in the abscisic acid responsiveness
ClSHP20-9	ARE	AAACCA	1868	6	-	Zea mays	cis-acting regulatory element essential for the anaerobic induction
ClSHP20-9	CGTCA-motif	CGTCA	703	5	-	Hordeum vulgare	cis-acting regulatory element involved in the MeJA-responsiveness
ClSHP20-9	CGTCA-motif	CGTCA	1326	5	+	Hordeum vulgare	cis-acting regulatory element involved in the MeJA-responsiveness
ClSHP20-9	CGTCA-motif	CGTCA	1744	5	-	Hordeum vulgare	cis-acting regulatory element involved in the MeJA-responsiveness
ClSHP20-9	GARE-motif	TCTGTTG	733	7	+	Brassica oleracea	gibberellin-responsive element
ClSHP20-9	G-box	CACGTC	1428	6	-	Zea mays	cis-acting regulatory element involved in light responsiveness
ClSHP20-9	G-Box	CACGTG	1006	6	+	Pisum sativum	cis-acting regulatory element involved in light responsiveness
ClSHP20-9	G-box	CACGTG	1006	6	+	Arabidopsis thaliana	cis-acting regulatory element involved in light responsiveness
ClSHP20-9	G-Box	CACGTT	302	6	+	Pisum sativum	cis-acting regulatory element involved in light responsiveness
ClSHP20-9	G-box	CCACGTAA	1152	8	-	Brassica napus	cis-acting regulatory element involved in light responsiveness
ClSHP20-9	G-box	GCCACGTGGA	1004	9	+	Arabidopsis thaliana	cis-acting regulatory element involved in light responsiveness
ClSHP20-9	G-box	TAAACGTG	302	8	-	Brassica oleracea	cis-acting regulatory element involved in light responsiveness
ClSHP20-9	G-box	TACGTG	1153	6	+	Arabidopsis thaliana	cis-acting regulatory element involved in light responsiveness
ClSHP20-9	G-box	TACGTG	1602	6	+	Arabidopsis thaliana	cis-acting regulatory element involved in light responsiveness
ClSHP20-9	MBS	CAACTG	238	6	-	Arabidopsis thaliana	MYB binding site involved in drought-inducibility
ClSHP20-9	MBS	CAACTG	1918	6	-	Arabidopsis thaliana	MYB binding site involved in drought-inducibility
ClSHP20-9	TATC-box	TATCCCA	126	7	+	Oryza sativa	cis-acting element involved in gibberellin-responsiveness
ClSHP20-9	TC-rich repeats	GTTTTCTTAC	392	9	-	Nicotiana tabacum	cis-acting element involved in defense and stress responsiveness
ClSHP20-9	TGACG-motif	TGACG	703	5	+	Hordeum vulgare	cis-acting regulatory element involved in the MeJA-responsiveness
ClSHP20-9	TGACG-motif	TGACG	1326	5	-	Hordeum vulgare	cis-acting regulatory element involved in the MeJA-responsiveness
ClSHP20-9	TGACG-motif	TGACG	1744	5	+	Hordeum vulgare	cis-acting regulatory element involved in the MeJA-responsiveness
ClSHP20-9	TGA-element	AACGAC	968	6	-	Brassica oleracea	auxin-responsive element
