# Supplementary material for: Genome-wide analysis of the HSP20 gene family and its response to heat and drought stress in Coix (Coix lacryma-jobi L.)
Source: BMC Genomics. 2023 Aug 24;24:478. doi: 10.1186/s12864-023-09580-2 (PMC10464217; doi:10.1186/s12864-023-09580-2)
Supplement: Supplementary file 4 — Additional file 4: Supplemental Table S4. The TPM values for different tissues of the ClHSP20 genes base on RNA-seq. [file 12864_2023_9580_MOESM4_ESM.xlsx]

## Sheet: TPM_mean_ClHSP20s
Supplemental Table S4. The TPM values for different tissues of the ClHSP20 genes base on RNA-seq
Name	root	shoot	leaf	kernel	glume	male_flower
ClHSP20-1	0.580945	2.11921	3.13907	105.069	137.463	111.92
ClHSP20-2	5.0076	10.0015	20.8191	293.836	345.503	341.839
ClHSP20-3	14.2072	9.3733	9.01883	11.5066	11.4722	16.203
ClHSP20-4	44.3477	32.8444	31.3103	20.5267	24.3968	24.0462
ClHSP20-5	47.559	17.4712	17.1385	1.43044	6.23733	9.8203
ClHSP20-6	114.416	1.94693	10.6125	494.068	17.4484	27.9321
ClHSP20-7	2.4994	5.99585	7.99222	60.6098	126.115	36.4717
ClHSP20-8	1.59155	4.24572	7.35571	63.8008	135.914	36.9713
ClHSP20-9	0.176006	5.78291	0	0.0773819	2.06401	3.45318
ClHSP20-10	1.07663	76.0649	0.214652	2.21181	8.62537	21.7018
ClHSP20-11	12.4356	139.47	0.475547	8.13457	34.3699	41.5713
ClHSP20-12	0.206105	20.4581	0.291756	1.09375	5.73821	11.3321
ClHSP20-13	0.625475	13.9882	0.19025	0.546759	3.08179	6.60755
ClHSP20-14	0.313224	2.66436	0.0473501	0.360527	1.69616	1.76966
ClHSP20-15	0.0686356	31.578	0.47107	3.09326	7.65271	17.6078
ClHSP20-16	10.0383	10.4844	38.3436	52.6353	24.7688	21.1266
ClHSP20-17	4.97041	58.7625	13.5276	66.6705	27.6116	409.544
ClHSP20-18	22.2759	33.1865	87.4666	1.80442	4.20185	6.19887
ClHSP20-19	0	6.571	0	0.336056	2.0189	3.70995
ClHSP20-20	59.6637	45.6789	83.3794	27.3308	34.1186	16.838
ClHSP20-21	15.1668	15.9769	10.5218	18.3781	15.7232	24.2714
ClHSP20-22	0.108644	10.3634	0.130064	3.64826	4.44257	9.34253
ClHSP20-23	0.1258	1.34013	0.113095	0.135279	0.0897082	0.297319
ClHSP20-24	0	12.946	0.384787	0.640199	3.60079	3.97709
ClHSP20-25	258.754	79.4147	107.472	736.169	79.7078	272.336
ClHSP20-26	16.2698	21.6851	2.50271	11.807	7.01858	5.14863
ClHSP20-27	0.222754	0.599465	0.125868	1.57416	0.780798	0.175488
ClHSP20-28	0.999287	0.154578	0.664403	0.101935	0.243506	0.78289
ClHSP20-29	0	2.3371	0	0.189688	0.389211	1.70069
ClHSP20-30	0.244471	0.104024	0	6.22908	0.723644	1.04797
ClHSP20-31	0.524779	7.60994	0.121235	14.5772	6.28676	9.68856
ClHSP20-32	0.0956099	3.68172	0.241347	0.708049	2.12594	5.21727
