# Supplementary material for: Genome-wide analysis of the HSP20 gene family and its response to heat and drought stress in Coix (Coix lacryma-jobi L.)
Source: BMC Genomics. 2023 Aug 24;24:478. doi: 10.1186/s12864-023-09580-2 (PMC10464217; doi:10.1186/s12864-023-09580-2)
Supplement: Supplementary file 5 — Additional file 5: Supplemental Table S5. The TPM valuesof the ClHSP20 genes under heat and drought tratment based on RNA-seq data. [file 12864_2023_9580_MOESM5_ESM.xlsx]

## Sheet: TPM for heat and drought
Supplemental Table S5. The TPM valuesof the ClHSP20 genes under heat and drought tratment based on RNA-seq data.
ID	CK	H3	H6	H12	H24	T3	T6	T12	T24	TH3	TH6	TH12	TH24
ClHSP20-1	0.48±0.29	6496.59±806.70***	2301.700±1070.04*	1517.41±1209.13	231.96±96.35*	8.78±4.49*	8.56±0.86***	15.25±4.60**	74.47±18.39**	5178.92±455.11***	2354.61±882.64***	1446.17±409.37**	837.67±102.71***
ClHSP20-2	3.10±0.65	5674.46±525.33***	4551.80±1089.20**	3940.03±1219.82**	3212.18±53.02***	7.11±1.48*	3.20±0.47	1.93±0.92	12.69±3.13**	6005.33±823.54***	4631.18±529.02***	3997.58±455.46***	3456.90±192.07***
ClHSP20-3	13.22±2.72	2.32±1.50**	1.80±0.36*	1.59±1.95**	4.27±2.99*	10.40±2.69	14.83±1.97	10.99±4.44	6.70±0.43*	1.19±0.06**	0.88±0.48**	1.37±0.48**	2.03±1.24**
ClHSP20-4	49.11±13.18	11.37±2.74**	10.59±3.06**	14.38±14.09*	25.53±10.53	45.45±7.24	59.79±5.55	64.55±21.05	54.71±15.87	7.10±0.78**	8.48±1.58**	8.94±3.18**	22.15±15.27
ClHSP20-5	11.43±4.04	0.89±0.42*	1.53±1.29*	1.01±0.89*	2.25±2.20*	8.45±3.62	10.58±0.94	7.75±2.55	9.86±4.23	1.78±1.62*	2.30±0.32*	0.77±0.41*	0.00±0.00**
ClHSP20-6	0.36±0.12	95373.12±17013.99***	127017.99±19214.82***	74883.27±19184.67**	50221.97±13644.57**	0.86±0.85	0.38±0.42	0.42±0.24	0.93±0.76	117473.45±21125.07***	107826.96±6375.67***	72640.55±19128.45**	36619.11±5959.39***
ClHSP20-7	0.10±0.17	444.85±770.50	478.30±828.45	402.03±408.97	166.85±165.13	0	0	0	0.23±0.20	376.49±652.00	1212.96±502.91*	234.41±406.01	1136.20±1747.52
ClHSP20-8	0.05±0.08	430.47±745.48	482.47±835.66	410.98±425.45	170.77±167.04	0.04±0.06	0	0	0.31±0.22	373.92±647.64	1212.06±500.02*	242.71±420.39	1113.67±1714.34
ClHSP20-9	0.61±0.09	0.00±0.00***	0.03±0.05***	0.12±0.21*	0.91±1.47	0.10±0.12**	0.02±0.04***	0.91±1.57	0.61±0.67	0	0.05±0.09**	0.00±0.00***	0.14±0.25*
ClHSP20-10	3.30±0.43	0.16±0.12***	0.94±1.63	0.58±1.00*	1.43±2.17	1.46±2.22	1.26±1.82	4.16±5.50	3.25±4.42	0.18±0.26***	0.37±0.37*	0.00±0.00***	2.52±2.26
ClHSP20-11	4.84±1.83	0.07±0.07*	0.36±0.36*	0.48±0.55*	1.32±1.19*	3.08±4.41	1.24±0.83*	10.11±16.39	6.94±9.74	0.05±0.04*	0.43±0.61*	0.47±0.41*	1.64±1.49
ClHSP20-12	2.06±1.94	0.31±0.28	0.41±0.63	0.39±0.34	0.24±0.15	0.31±0.32	1.19±1.17	1.52±1.86	1.57±0.86	0.13±0.13	0.06±0.05	0.14±0.13	1.08±0.46
ClHSP20-13	0.78±0.52	0	0.11±0.09	0.36±0.37	0.42±0.24	0.20±0.34	0.36±0.36	0.52±0.81	0.46±0.36	0.06±0.11	0.25±0.43	0.14±0.18	0.28±0.49
ClHSP20-14	0.44±0.14	0.38±0.36	2.07±0.99*	0.23±0.03	2.57±1.09*	0.11±0.19	0.21±0.19	0.46±0.71	0.54±0.79	0.58±0.35	1.16±0.38*	0.82±0.56	2.76±2.49
ClHSP20-15	4.36±3.12	0.90±0.66	1.06±0.7	0.94±0.85	1.13±1.08	1.18±1.69	2.23±2.55	2.89±3.21	3.20±3.24	0.94±0.79	1.31±0.53	1.69±0.65	3.88±2.09
ClHSP20-16	4.75±1.01	652.18±174.96**	460.50±80.9***	322.83±95.92**	184.44±24.42***	22.41±8.63*	0.67±0.50**	1.93±1.08*	9.51±0.35**	927.91±125.58***	531.74±45.65***	394.00±87.41**	328.10±38.97***
ClHSP20-17	5.19±0.64	3.39±1.04	2.92±2.38	8.70±13.82	12.37±6.58	7.90±2.33	3.16±1.76	2.96±0.49**	15.01±5.29*	10.31±3.61	6.79±3.86	1.28±0.34***	21.65±17.49
ClHSP20-18	166.82±23.08	8.30±9.31***	2.82±1.09***	1.60±1.18***	3.46±1.72***	96.50±48.87	57.75±11.78**	4.33±2.38***	11.62±2.23***	2.78±1.10***	2.29±0.76***	2.13±1.07***	0.18±0.31***
ClHSP20-19	1.01±0.04	0.03±0.05***	0.03±0.05	0.04±0.07***	0.47±0.82	0.25±0.32*	0.15±0.20**	1.44±2.37	0.33±0.24**	0.00±0.00***	0.00±0.00***	0.00±0.00***	0.19±0.33*
ClHSP20-20	24.23±3.07	72.48±23.59*	68.41±12.85**	60.85±29.59	74.52±19.78*	65.03±11.94**	39.62±11.24	56.49±11.13**	42.59±4.03**	128.64±51.75*	69.73±12.14**	49.91±15.03*	37.11±13.75
ClHSP20-21	15.18±5.46	5.17±1.13*	6.48±2.96	8.65±7.34	17.78±6.31	15.18±5.46	18.69±3.05	17.93±6.26	16.67±5.81	6.24±2.87	5.69±2.21*	5.73±2.26	12.33±8.57
ClHSP20-22	2.89±1.54	0.62±0.17	1.00±0.24	1.19±0.62	1.96±1.28	0.65±0.93	2.17±2.35	2.40±2.18	2.93±1.95	0.43±0.57	0.79±0.52	4.12±1.05	5.46±4.33
ClHSP20-23	0	0.06±0.10	0	0.27±0.47	0	0.09±0.07	0.08±0.13	0	0.23±0.39	0	0	0.60±1.04	0
ClHSP20-24	1.41±0.86	0.06±0.06	0.76±0.13	0.66±0.24	0.30±0.51	0.53±0.79	1.47±1.22	1.27±1.65	1.61±1.77	0.19±0.19	0.44±0.14	0.59±0.10	0.92±0.28
ClHSP20-25	69.36±4.60	58271.33±3233.96***	51886.31±13042.84**	51653.63±14819.14**	18095.75±2579.32***	215.83±86.42*	81.60±4.51*	153.36±59.98	237.78±23.21***	55736.36±6857.11***	54990.98±4841.77***	49757.82±14759.86**	51251.86±17790.46**
ClHSP20-26	11.93±9.52	29164.07±1069.86***	17619.99±3634.98**	17980.08±6929.55*	3103.74±1162.59***	3.83±3.37	2.40±0.89	5.74±5.29	6.60±3.08	23944.56±3783.72***	22653.87±2040.25***	18310.53±2167.39***	13637.59±5851.89*
ClHSP20-27	0	3228.10±287.53***	1416.85±43.01***	2078.75±1009.27*	422.08±192.40*	0.08±0.13	0	0.15±0.25	0	1479.88±507.27***	1195.04±713.18*	1397.88±342.56**	2699.65±2288.35
ClHSP20-28	0	0.10±0.17	0	0	57.46±99.52	0.20±0.13	0.20±0.21	0.25±0.22	0.57±0.06***	0	0	111.39±192.93	0.11±0.19
ClHSP20-29	0	0	0.12±0.21	0	0	0	0	0	0	0	0	0	0.34±0.59
ClHSP20-30	0	4701.05±845.54***	1401.28±183.45***	1372.49±978.06	153.32±73.57	0	0	0.18±0.22	0.11±0.11	3681.72±581.11***	1738.86±560.83**	1376.17±252.74***	1227.69±648.28*
ClHSP20-31	0.33±0.36	25981.35±2789.81***	14932.47±2624.33***	14089.17±4867.75**	2167.00±858.35*	0.04±0.07	0.04±0.07	0.10±0.18	0.55±0.86	18849.10±3462.01***	18738.75±601.77***	15607.24±2740.16***	8577.72±3061.36**
ClHSP20-32	1.61±0.65	0.16±0.12*	0.53±0.51	0.32±0.28**	0.36±0.35*	0.05±0.06*	0.54±0.64	0.83±0.94	1.04±0.65	0.14±0.20*	0.40±0.38*	0.61±0.45	1.22±1.17
The TPM values of three biological duplications were subjected to an analysis of variance (ANOVA), and a comparison of means was carried out by Student’s t-test. *** P<0.001, ** P<0.01, *P<0.05.
